# Supplementary material for: Bis{1-[(E)-o-tolyl­diazen­yl]-2-naphtho­l­ato}copper(II)
Source: Acta Crystallogr Sect E Struct Rep Online. 2010 Sep 30;66(Pt 10):m1315. doi: 10.1107/S1600536810037888 (PMC2983183; doi:10.1107/S1600536810037888)
Supplement: Supplementary file 1 [file e-66-m1315-sup1.cif]

##############################################################################
###                                                                        ###
###        Electronic paper (Acta Crystallographica Section E)             ###
###                                                                        ###
##############################################################################
#                                                                            #
# This CIF contains the data in a paper accepted for publication in Acta     #
# Crystallographica Section E. It conforms to the requirements of Notes      #
# for Authors for Section E, and has been peer reviewed under the auspices   #
# of the IUCr Commission on Journals.                                        #
#                                                                            #
# Full details of the Crystallographic Information File format               #
# are given in the paper "The Crystallographic Information File (CIF):       #
# a New Standard Archive File for Crystallography" by S. R. Hall, F. H.      #
# Allen and I. D. Brown [Acta Cryst. (1991), A47, 655-685].                  #
#                                                                            #
# The current version of the core CIF dictionary is obtainable from          #
# ftp://ftp.iucr.org/pub/cif_core.dic. The current version number is 2.4.    #
#                                                                            #
# Software is freely available for graphical display of the structure(s) in  #
# this CIF.  For information consult the CIF home page http://www.iucr.org/  #
# cif/home.html                                                              #
#                                                                            #
# This file may be used for bona fide research purposes within the           #
# scientific community so long as proper attribution is given to the journal # 
# article from which it was obtained.                                        #
#                                                                            #
##############################################################################
                                             
data_I
_audit_creation_method     SHELXL97
_chemical_name_systematic
;
Bis{1-[(<i>E</i>)-<i>o</i>-tolyldiazenyl]-2-naphtholato}copper(II)
;
_chemical_name_common     ?
_chemical_formula_moiety     'C34 H26 Cu N4 O2'
_chemical_formula_sum     'C34 H26 Cu N4 O2'
_chemical_formula_iupac     '[Cu (C17 H13 N2 O)2]'
_chemical_formula_weight     586.14
_chemical_melting_point     ?
_symmetry_cell_setting     monoclinic
_symmetry_space_group_name_H-M     'P 21/c'
_symmetry_space_group_name_Hall     '-P 2ybc'
loop_
    _symmetry_equiv_pos_as_xyz
    'x, y, z'
    '-x, y+1/2, -z+1/2'
    '-x, -y, -z'
    'x, -y-1/2, z-1/2'
_cell_length_a     12.9777(2)
_cell_length_b     15.2771(3)
_cell_length_c     15.1674(2)
_cell_angle_alpha     90.00
_cell_angle_beta     114.5140(10)
_cell_angle_gamma     90.00
_cell_volume     2736.05(8)
_cell_formula_units_Z     4
_cell_measurement_reflns_used     6095
_cell_measurement_theta_min     2.18
_cell_measurement_theta_max     23.74
_cell_measurement_temperature     296(2)
_exptl_crystal_description     'block'
_exptl_crystal_colour     'brown'
_exptl_crystal_size_max     0.18
_exptl_crystal_size_mid     0.12
_exptl_crystal_size_min     0.10
_exptl_crystal_density_diffrn     1.423
_exptl_crystal_density_meas     ?
_exptl_crystal_density_method     'not measured'
_exptl_crystal_F_000     1212
_exptl_absorpt_coefficient_mu     0.838
_exptl_absorpt_correction_type     multi-scan
_exptl_absorpt_process_details     '(<i>SADABS</i>; Bruker, 2008)'
_exptl_absorpt_correction_T_min     0.8638
_exptl_absorpt_correction_T_max     0.9209
_exptl_special_details
;
;
_diffrn_ambient_temperature     296(2)
_diffrn_radiation_type     'MoK\a'
_diffrn_radiation_wavelength     0.71073
_diffrn_radiation_source     'fine-focus sealed tube'
_diffrn_radiation_monochromator     'graphite'
_diffrn_measurement_device_type     'Bruker APEXII CCD'
_diffrn_measurement_method     '\f and \w scans'
_diffrn_detector_area_resol_mean     8.3333
_diffrn_reflns_number     25896
_diffrn_reflns_av_R_equivalents     0.0665
_diffrn_reflns_av_sigmaI/netI     0.1011
_diffrn_reflns_theta_min     1.99
_diffrn_reflns_theta_max     28.35
_diffrn_reflns_theta_full     27.00
_diffrn_measured_fraction_theta_max     0.988
_diffrn_measured_fraction_theta_full     1.000
_diffrn_reflns_limit_h_min     -17
_diffrn_reflns_limit_h_max     14
_diffrn_reflns_limit_k_min     -16
_diffrn_reflns_limit_k_max     20
_diffrn_reflns_limit_l_min     -20
_diffrn_reflns_limit_l_max     19
_refine_special_details
;
 Refinement of <i>F</i>^2^ against ALL reflections. The weighted
 <i>R</i>-factor <i>wR</i> and goodness of fit <i>S</i> are based on
 <i>F</i>^2^, conventional <i>R</i>-factors <i>R</i> are based on <i>F</i>,
 with <i>F</i> set to zero for negative <i>F</i>^2^. The threshold expression
 of <i>F</i>^2^ > \s(<i>F</i>^2^) is used only for calculating\
 <i>R</i>-factors(gt) <i>etc</i>. and is not relevant to the choice of
 reflections for refinement. <i>R</i>-factors based on <i>F</i>^2^ are
 statistically about twice as large as those based on <i>F</i>, and
 <i>R</i>-factors based on ALL data will be even larger.
;
_reflns_number_total     6767
_reflns_number_gt     3353
_reflns_threshold_expression     I>2\s(I)
_refine_ls_structure_factor_coef     Fsqd
_refine_ls_matrix_type     full
_refine_ls_R_factor_all     0.1398
_refine_ls_R_factor_gt     0.0510
_refine_ls_wR_factor_gt     0.0947
_refine_ls_wR_factor_ref     0.1174
_refine_ls_goodness_of_fit_ref     1.017
_refine_ls_restrained_S_all     1.017
_refine_ls_number_reflns     6767
_refine_ls_number_parameters     372
_refine_ls_number_restraints     0
_refine_ls_hydrogen_treatment     constr
_refine_ls_weighting_scheme     calc
_refine_ls_weighting_details
                 'calc w=1/[\s^2^(Fo^2^)+(0.0430P)^2^] where P=(Fo^2^+2Fc^2^)/3'
_atom_sites_solution_hydrogens     geom
_atom_sites_solution_primary     direct
_atom_sites_solution_secondary     difmap
_refine_ls_shift/su_max     0.001
_refine_ls_shift/su_mean     0.000
_refine_diff_density_max     0.296
_refine_diff_density_min     -0.430
_refine_ls_extinction_method     'none'
_refine_ls_extinction_coef     ?
loop_
    _atom_type_symbol
    _atom_type_description
    _atom_type_scat_dispersion_real
    _atom_type_scat_dispersion_imag
    _atom_type_scat_source
    'C' 'C' 0.0033 0.0016
                         'International Tables Vol C Tables 4.2.6.8 and 6.1.1.4'
    'H' 'H' 0.0000 0.0000
                         'International Tables Vol C Tables 4.2.6.8 and 6.1.1.4'
    'N' 'N' 0.0061 0.0033
                         'International Tables Vol C Tables 4.2.6.8 and 6.1.1.4'
    'O' 'O' 0.0106 0.0060
                         'International Tables Vol C Tables 4.2.6.8 and 6.1.1.4'
    'Cu' 'Cu' 0.3201 1.2651
                         'International Tables Vol C Tables 4.2.6.8 and 6.1.1.4'
_computing_data_collection     '<i>APEX2</i> (Bruker, 2008)'
_computing_cell_refinement     '<i>SAINT-Plus</i> (Bruker, 2008)'
_computing_data_reduction     '<i>SAINT-Plus</i> (Bruker, 2008)'
_computing_structure_solution     '<i>SHELXS97</i> (Sheldrick, 2008)'
_computing_structure_refinement     '<i>SHELXL97</i> (Sheldrick, 2008)'
_computing_molecular_graphics     '<i>SHELXTL</i> (Sheldrick, 2008)'
_computing_publication_material     '<i>SHELXTL</i> (Sheldrick, 2008)'
loop_
    _atom_site_type_symbol
    _atom_site_label
    _atom_site_fract_x
    _atom_site_fract_y
    _atom_site_fract_z
    _atom_site_U_iso_or_equiv
    _atom_site_adp_type
    _atom_site_calc_flag
    _atom_site_refinement_flags
    _atom_site_occupancy
    _atom_site_disorder_assembly
    _atom_site_disorder_group
    Cu Cu 0.42422(3) 0.43237(2) 0.40521(3) 0.04113(14) Uani d . 1 . .
    O O1 0.26886(17) 0.40571(14) 0.33857(14) 0.0500(6) Uani d . 1 . .
    O O2 0.58193(16) 0.46328(13) 0.46746(13) 0.0421(5) Uani d . 1 . .
    N N1 0.3598(2) 0.29328(16) 0.50680(16) 0.0398(6) Uani d . 1 . .
    N N2 0.4367(2) 0.32243(16) 0.48074(16) 0.0404(6) Uani d . 1 . .
    N N3 0.4821(2) 0.54485(15) 0.27524(17) 0.0386(6) Uani d . 1 . .
    N N4 0.40695(19) 0.52061(16) 0.30368(17) 0.0387(6) Uani d . 1 . .
    C C1 0.2076(3) 0.3729(2) 0.3789(2) 0.0399(8) Uani d . 1 . .
    C C2 0.2525(2) 0.32424(19) 0.4659(2) 0.0366(7) Uani d . 1 . .
    C C3 0.1783(2) 0.29426(19) 0.5098(2) 0.0394(7) Uani d . 1 . .
    C C4 0.2194(3) 0.2519(2) 0.5991(2) 0.0566(9) Uani d . 1 . .
    H H4 0.2966 0.2410 0.6319 0.068 Uiso calc R 1 . .
    C C5 0.1471(3) 0.2264(3) 0.6388(3) 0.0719(11) Uani d . 1 . .
    H H5 0.1756 0.1973 0.6980 0.086 Uiso calc R 1 . .
    C C6 0.0324(3) 0.2431(3) 0.5925(3) 0.0720(11) Uani d . 1 . .
    H H6 -0.0156 0.2259 0.6209 0.086 Uiso calc R 1 . .
    C C7 -0.0103(3) 0.2845(2) 0.5058(3) 0.0608(10) Uani d . 1 . .
    H H7 -0.0876 0.2958 0.4751 0.073 Uiso calc R 1 . .
    C C8 0.0612(3) 0.3105(2) 0.4618(2) 0.0465(8) Uani d . 1 . .
    C C9 0.0187(3) 0.3526(2) 0.3700(2) 0.0522(9) Uani d . 1 . .
    H H9 -0.0592 0.3596 0.3362 0.063 Uiso calc R 1 . .
    C C10 0.0871(3) 0.3826(2) 0.3304(2) 0.0484(8) Uani d . 1 . .
    H H10 0.0557 0.4101 0.2703 0.058 Uiso calc R 1 . .
    C C11 0.5382(3) 0.2696(2) 0.5204(2) 0.0429(8) Uani d . 1 . .
    C C12 0.5964(3) 0.2492(2) 0.4643(2) 0.0500(8) Uani d . 1 . .
    C C13 0.6926(3) 0.1982(3) 0.5060(3) 0.0721(11) Uani d . 1 . .
    H H13 0.7339 0.1845 0.4704 0.086 Uiso calc R 1 . .
    C C14 0.7285(3) 0.1672(3) 0.5995(4) 0.0857(13) Uani d . 1 . .
    H H14 0.7938 0.1332 0.6260 0.103 Uiso calc R 1 . .
    C C15 0.6700(3) 0.1856(3) 0.6532(3) 0.0793(12) Uani d . 1 . .
    H H15 0.6933 0.1627 0.7153 0.095 Uiso calc R 1 . .
    C C16 0.5752(3) 0.2386(2) 0.6149(2) 0.0608(10) Uani d . 1 . .
    H H16 0.5363 0.2536 0.6523 0.073 Uiso calc R 1 . .
    C C17 0.5536(3) 0.2733(2) 0.3584(2) 0.0692(11) Uani d . 1 . .
    H H17A 0.5837 0.3293 0.3524 0.104 Uiso calc R 1 . .
    H H17B 0.4724 0.2761 0.3303 0.104 Uiso calc R 1 . .
    H H17C 0.5776 0.2299 0.3252 0.104 Uiso calc R 1 . .
    C C18 0.6409(2) 0.48514(18) 0.4187(2) 0.0349(7) Uani d . 1 . .
    C C19 0.5933(2) 0.52256(19) 0.3255(2) 0.0355(7) Uani d . 1 . .
    C C20 0.2942(3) 0.5505(2) 0.2400(2) 0.0416(8) Uani d . 1 . .
    C C21 0.2460(3) 0.5269(2) 0.1430(2) 0.0484(8) Uani d . 1 . .
    C C22 0.3046(3) 0.4726(3) 0.0960(3) 0.0756(12) Uani d . 1 . .
    H H22A 0.3552 0.5089 0.0804 0.113 Uiso calc R 1 . .
    H H22B 0.2494 0.4470 0.0378 0.113 Uiso calc R 1 . .
    H H22C 0.3469 0.4271 0.1396 0.113 Uiso calc R 1 . .
    C C23 0.1347(3) 0.5547(3) 0.0899(3) 0.0699(11) Uani d . 1 . .
    H H23 0.0990 0.5408 0.0244 0.084 Uiso calc R 1 . .
    C C24 0.0770(3) 0.6014(3) 0.1308(4) 0.0765(13) Uani d . 1 . .
    H H24 0.0029 0.6187 0.0930 0.092 Uiso calc R 1 . .
    C C25 0.1259(3) 0.6232(3) 0.2259(3) 0.0722(11) Uani d . 1 . .
    H H25 0.0859 0.6558 0.2532 0.087 Uiso calc R 1 . .
    C C26 0.2350(3) 0.5969(2) 0.2819(3) 0.0548(9) Uani d . 1 . .
    H H26 0.2687 0.6103 0.3476 0.066 Uiso calc R 1 . .
    C C27 0.6647(3) 0.54545(19) 0.2761(2) 0.0398(8) Uani d . 1 . .
    C C28 0.6209(3) 0.5812(2) 0.1826(2) 0.0510(9) Uani d . 1 . .
    H H28 0.5432 0.5897 0.1495 0.061 Uiso calc R 1 . .
    C C29 0.6913(3) 0.6037(2) 0.1393(3) 0.0634(10) Uani d . 1 . .
    H H29 0.6611 0.6282 0.0776 0.076 Uiso calc R 1 . .
    C C30 0.8071(3) 0.5902(2) 0.1869(3) 0.0680(11) Uani d . 1 . .
    H H30 0.8543 0.6058 0.1572 0.082 Uiso calc R 1 . .
    C C31 0.8512(3) 0.5544(2) 0.2760(3) 0.0581(10) Uani d . 1 . .
    H H31 0.9290 0.5451 0.3071 0.070 Uiso calc R 1 . .
    C C32 0.7820(3) 0.5310(2) 0.3228(2) 0.0438(8) Uani d . 1 . .
    C C33 0.8260(3) 0.4931(2) 0.4167(2) 0.0476(8) Uani d . 1 . .
    H H33 0.9035 0.4833 0.4481 0.057 Uiso calc R 1 . .
    C C34 0.7596(2) 0.4708(2) 0.4623(2) 0.0439(8) Uani d . 1 . .
    H H34 0.7925 0.4454 0.5236 0.053 Uiso calc R 1 . .
loop_
    _atom_site_aniso_label
    _atom_site_aniso_U_11
    _atom_site_aniso_U_22
    _atom_site_aniso_U_33
    _atom_site_aniso_U_12
    _atom_site_aniso_U_13
    _atom_site_aniso_U_23
    Cu 0.0344(2) 0.0535(3) 0.0367(2) -0.00050(19) 0.01588(18) 0.00637(19)
    O1 0.0418(14) 0.0691(16) 0.0385(12) -0.0103(11) 0.0159(11) 0.0092(11)
    O2 0.0333(12) 0.0610(14) 0.0338(11) 0.0007(10) 0.0156(10) 0.0040(10)
    N1 0.0353(16) 0.0466(16) 0.0395(14) 0.0009(13) 0.0173(13) -0.0001(12)
    N2 0.0338(15) 0.0501(17) 0.0399(15) 0.0051(12) 0.0179(13) 0.0030(12)
    N3 0.0330(16) 0.0475(16) 0.0389(14) 0.0022(12) 0.0186(13) 0.0060(12)
    N4 0.0299(15) 0.0493(16) 0.0371(15) 0.0013(12) 0.0141(13) 0.0047(12)
    C1 0.037(2) 0.044(2) 0.0384(18) -0.0052(15) 0.0157(16) -0.0051(15)
    C2 0.0329(19) 0.0407(18) 0.0362(17) -0.0014(14) 0.0142(15) -0.0021(14)
    C3 0.038(2) 0.0390(18) 0.0466(19) 0.0029(14) 0.0235(16) -0.0009(15)
    C4 0.058(2) 0.062(2) 0.061(2) 0.0086(18) 0.037(2) 0.0172(19)
    C5 0.075(3) 0.083(3) 0.070(3) 0.001(2) 0.043(2) 0.023(2)
    C6 0.070(3) 0.081(3) 0.089(3) -0.009(2) 0.056(3) 0.005(2)
    C7 0.048(2) 0.067(3) 0.077(3) -0.0016(19) 0.035(2) -0.003(2)
    C8 0.049(2) 0.045(2) 0.055(2) -0.0040(16) 0.0300(18) -0.0076(16)
    C9 0.035(2) 0.063(2) 0.054(2) -0.0039(17) 0.0144(18) -0.0071(18)
    C10 0.038(2) 0.061(2) 0.0408(19) -0.0004(16) 0.0106(17) -0.0003(16)
    C11 0.040(2) 0.044(2) 0.046(2) 0.0008(15) 0.0189(16) 0.0008(15)
    C12 0.049(2) 0.050(2) 0.060(2) -0.0052(17) 0.0315(18) -0.0105(17)
    C13 0.057(3) 0.069(3) 0.104(3) 0.007(2) 0.047(3) -0.014(3)
    C14 0.059(3) 0.078(3) 0.113(4) 0.020(2) 0.029(3) 0.008(3)
    C15 0.063(3) 0.088(3) 0.077(3) 0.019(2) 0.019(2) 0.028(2)
    C16 0.053(2) 0.074(3) 0.056(2) 0.008(2) 0.0230(19) 0.011(2)
    C17 0.091(3) 0.065(3) 0.077(3) -0.010(2) 0.060(2) -0.015(2)
    C18 0.0309(18) 0.0362(18) 0.0389(18) 0.0007(14) 0.0157(15) -0.0035(14)
    C19 0.0293(18) 0.0410(18) 0.0382(18) -0.0002(14) 0.0161(15) -0.0030(14)
    C20 0.0328(19) 0.045(2) 0.049(2) -0.0027(15) 0.0190(17) 0.0090(16)
    C21 0.034(2) 0.062(2) 0.047(2) -0.0109(16) 0.0148(17) 0.0090(18)
    C22 0.080(3) 0.090(3) 0.056(2) -0.023(2) 0.027(2) -0.014(2)
    C23 0.042(2) 0.099(3) 0.054(2) -0.018(2) 0.006(2) 0.020(2)
    C24 0.034(2) 0.097(3) 0.088(3) 0.003(2) 0.015(2) 0.039(3)
    C25 0.049(3) 0.073(3) 0.104(3) 0.013(2) 0.041(3) 0.017(3)
    C26 0.040(2) 0.060(2) 0.066(2) 0.0055(17) 0.0244(19) 0.0097(19)
    C27 0.037(2) 0.0416(19) 0.0468(19) 0.0008(14) 0.0232(16) -0.0020(15)
    C28 0.046(2) 0.062(2) 0.053(2) 0.0037(17) 0.0276(18) 0.0099(17)
    C29 0.068(3) 0.074(3) 0.066(2) 0.009(2) 0.047(2) 0.017(2)
    C30 0.064(3) 0.080(3) 0.086(3) 0.001(2) 0.057(2) 0.010(2)
    C31 0.042(2) 0.069(3) 0.074(3) 0.0005(18) 0.034(2) 0.005(2)
    C32 0.039(2) 0.0449(19) 0.053(2) -0.0031(15) 0.0252(17) -0.0056(16)
    C33 0.0248(18) 0.059(2) 0.057(2) -0.0002(15) 0.0153(17) -0.0090(18)
    C34 0.032(2) 0.057(2) 0.0364(18) 0.0049(15) 0.0084(15) -0.0021(15)
_geom_special_details
;
 All s.u.'s (except the s.u. in the dihedral angle between two l.s. planes)
 are estimated using the full covariance matrix. The cell s.u.'s are taken
 into account individually in the estimation of s.u.'s in distances, angles
 and torsion angles; correlations between s.u.'s in cell parameters are only
 used when they are defined by crystal symmetry. An approximate (isotropic)
 treatment of cell s.u.'s is used for estimating s.u.'s involving l.s. planes.
;
loop_
    _geom_bond_atom_site_label_1
    _geom_bond_atom_site_label_2
    _geom_bond_site_symmetry_2
    _geom_bond_distance
    _geom_bond_publ_flag
    Cu O1 . 1.887(2) ?
    Cu O2 . 1.9234(19) ?
    Cu N4 . 1.988(2) ?
    Cu N2 . 2.001(2) ?
    O1 C1 . 1.288(3) ?
    O2 C18 . 1.309(3) ?
    N1 N2 . 1.295(3) ?
    N1 C2 . 1.353(3) ?
    N2 C11 . 1.446(4) ?
    N3 N4 . 1.273(3) ?
    N3 C19 . 1.367(3) ?
    N4 C20 . 1.452(4) ?
    C1 C2 . 1.412(4) ?
    C1 C10 . 1.434(4) ?
    C2 C3 . 1.454(4) ?
    C3 C4 . 1.391(4) ?
    C3 C8 . 1.408(4) ?
    C4 C5 . 1.365(4) ?
    C4 H4 . 0.9300 ?
    C5 C6 . 1.381(5) ?
    C5 H5 . 0.9300 ?
    C6 C7 . 1.352(5) ?
    C6 H6 . 0.9300 ?
    C7 C8 . 1.407(4) ?
    C7 H7 . 0.9300 ?
    C8 C9 . 1.421(4) ?
    C9 C10 . 1.342(4) ?
    C9 H9 . 0.9300 ?
    C10 H10 . 0.9300 ?
    C11 C12 . 1.387(4) ?
    C11 C16 . 1.392(4) ?
    C12 C13 . 1.382(5) ?
    C12 C17 . 1.512(4) ?
    C13 C14 . 1.380(5) ?
    C13 H13 . 0.9300 ?
    C14 C15 . 1.354(5) ?
    C14 H14 . 0.9300 ?
    C15 C16 . 1.384(5) ?
    C15 H15 . 0.9300 ?
    C16 H16 . 0.9300 ?
    C17 H17A . 0.9600 ?
    C17 H17B . 0.9600 ?
    C17 H17C . 0.9600 ?
    C18 C19 . 1.408(4) ?
    C18 C34 . 1.418(4) ?
    C19 C27 . 1.455(4) ?
    C20 C26 . 1.379(4) ?
    C20 C21 . 1.387(4) ?
    C21 C23 . 1.397(5) ?
    C21 C22 . 1.490(5) ?
    C22 H22A . 0.9600 ?
    C22 H22B . 0.9600 ?
    C22 H22C . 0.9600 ?
    C23 C24 . 1.356(6) ?
    C23 H23 . 0.9300 ?
    C24 C25 . 1.355(5) ?
    C24 H24 . 0.9300 ?
    C25 C26 . 1.375(5) ?
    C25 H25 . 0.9300 ?
    C26 H26 . 0.9300 ?
    C27 C28 . 1.401(4) ?
    C27 C32 . 1.405(4) ?
    C28 C29 . 1.372(4) ?
    C28 H28 . 0.9300 ?
    C29 C30 . 1.387(5) ?
    C29 H29 . 0.9300 ?
    C30 C31 . 1.346(5) ?
    C30 H30 . 0.9300 ?
    C31 C32 . 1.403(4) ?
    C31 H31 . 0.9300 ?
    C32 C33 . 1.419(4) ?
    C33 C34 . 1.354(4) ?
    C33 H33 . 0.9300 ?
    C34 H34 . 0.9300 ?
loop_
    _geom_angle_atom_site_label_1
    _geom_angle_atom_site_label_2
    _geom_angle_atom_site_label_3
    _geom_angle_site_symmetry_1
    _geom_angle_site_symmetry_3
    _geom_angle
    _geom_angle_publ_flag
    O1 Cu O2 . . 177.00(9) ?
    O1 Cu N4 . . 88.82(9) ?
    O2 Cu N4 . . 88.21(9) ?
    O1 Cu N2 . . 86.57(9) ?
    O2 Cu N2 . . 96.21(9) ?
    N4 Cu N2 . . 165.63(10) ?
    C1 O1 Cu . . 124.20(19) ?
    C18 O2 Cu . . 122.56(18) ?
    N2 N1 C2 . . 121.1(2) ?
    N1 N2 C11 . . 111.4(2) ?
    N1 N2 Cu . . 125.01(19) ?
    C11 N2 Cu . . 123.40(19) ?
    N4 N3 C19 . . 121.2(2) ?
    N3 N4 C20 . . 112.7(2) ?
    N3 N4 Cu . . 127.11(19) ?
    C20 N4 Cu . . 119.11(18) ?
    O1 C1 C2 . . 123.5(3) ?
    O1 C1 C10 . . 118.2(3) ?
    C2 C1 C10 . . 118.2(3) ?
    N1 C2 C1 . . 124.0(3) ?
    N1 C2 C3 . . 115.5(3) ?
    C1 C2 C3 . . 120.0(3) ?
    C4 C3 C8 . . 118.7(3) ?
    C4 C3 C2 . . 122.2(3) ?
    C8 C3 C2 . . 119.0(3) ?
    C5 C4 C3 . . 120.4(3) ?
    C5 C4 H4 . . 119.8 ?
    C3 C4 H4 . . 119.8 ?
    C4 C5 C6 . . 121.0(4) ?
    C4 C5 H5 . . 119.5 ?
    C6 C5 H5 . . 119.5 ?
    C7 C6 C5 . . 120.1(3) ?
    C7 C6 H6 . . 120.0 ?
    C5 C6 H6 . . 120.0 ?
    C6 C7 C8 . . 120.5(3) ?
    C6 C7 H7 . . 119.7 ?
    C8 C7 H7 . . 119.7 ?
    C7 C8 C3 . . 119.2(3) ?
    C7 C8 C9 . . 121.9(3) ?
    C3 C8 C9 . . 118.9(3) ?
    C10 C9 C8 . . 122.2(3) ?
    C10 C9 H9 . . 118.9 ?
    C8 C9 H9 . . 118.9 ?
    C9 C10 C1 . . 121.3(3) ?
    C9 C10 H10 . . 119.4 ?
    C1 C10 H10 . . 119.4 ?
    C12 C11 C16 . . 120.8(3) ?
    C12 C11 N2 . . 120.2(3) ?
    C16 C11 N2 . . 119.0(3) ?
    C13 C12 C11 . . 117.6(3) ?
    C13 C12 C17 . . 119.2(3) ?
    C11 C12 C17 . . 123.0(3) ?
    C14 C13 C12 . . 121.4(4) ?
    C14 C13 H13 . . 119.3 ?
    C12 C13 H13 . . 119.3 ?
    C15 C14 C13 . . 120.8(4) ?
    C15 C14 H14 . . 119.6 ?
    C13 C14 H14 . . 119.6 ?
    C14 C15 C16 . . 119.5(4) ?
    C14 C15 H15 . . 120.3 ?
    C16 C15 H15 . . 120.3 ?
    C15 C16 C11 . . 119.9(3) ?
    C15 C16 H16 . . 120.1 ?
    C11 C16 H16 . . 120.1 ?
    C12 C17 H17A . . 109.5 ?
    C12 C17 H17B . . 109.5 ?
    H17A C17 H17B . . 109.5 ?
    C12 C17 H17C . . 109.5 ?
    H17A C17 H17C . . 109.5 ?
    H17B C17 H17C . . 109.5 ?
    O2 C18 C19 . . 123.7(3) ?
    O2 C18 C34 . . 118.3(3) ?
    C19 C18 C34 . . 118.1(3) ?
    N3 C19 C18 . . 125.7(3) ?
    N3 C19 C27 . . 113.8(3) ?
    C18 C19 C27 . . 120.4(3) ?
    C26 C20 C21 . . 122.0(3) ?
    C26 C20 N4 . . 117.1(3) ?
    C21 C20 N4 . . 120.7(3) ?
    C20 C21 C23 . . 115.8(3) ?
    C20 C21 C22 . . 123.8(3) ?
    C23 C21 C22 . . 120.3(3) ?
    C21 C22 H22A . . 109.5 ?
    C21 C22 H22B . . 109.5 ?
    H22A C22 H22B . . 109.5 ?
    C21 C22 H22C . . 109.5 ?
    H22A C22 H22C . . 109.5 ?
    H22B C22 H22C . . 109.5 ?
    C24 C23 C21 . . 122.1(4) ?
    C24 C23 H23 . . 118.9 ?
    C21 C23 H23 . . 118.9 ?
    C25 C24 C23 . . 120.9(4) ?
    C25 C24 H24 . . 119.6 ?
    C23 C24 H24 . . 119.6 ?
    C24 C25 C26 . . 119.5(4) ?
    C24 C25 H25 . . 120.2 ?
    C26 C25 H25 . . 120.2 ?
    C25 C26 C20 . . 119.6(3) ?
    C25 C26 H26 . . 120.2 ?
    C20 C26 H26 . . 120.2 ?
    C28 C27 C32 . . 118.1(3) ?
    C28 C27 C19 . . 122.5(3) ?
    C32 C27 C19 . . 119.4(3) ?
    C29 C28 C27 . . 120.8(3) ?
    C29 C28 H28 . . 119.6 ?
    C27 C28 H28 . . 119.6 ?
    C28 C29 C30 . . 120.4(3) ?
    C28 C29 H29 . . 119.8 ?
    C30 C29 H29 . . 119.8 ?
    C31 C30 C29 . . 120.1(3) ?
    C31 C30 H30 . . 120.0 ?
    C29 C30 H30 . . 120.0 ?
    C30 C31 C32 . . 121.1(3) ?
    C30 C31 H31 . . 119.5 ?
    C32 C31 H31 . . 119.5 ?
    C31 C32 C27 . . 119.6(3) ?
    C31 C32 C33 . . 122.4(3) ?
    C27 C32 C33 . . 118.0(3) ?
    C34 C33 C32 . . 122.7(3) ?
    C34 C33 H33 . . 118.7 ?
    C32 C33 H33 . . 118.7 ?
    C33 C34 C18 . . 121.4(3) ?
    C33 C34 H34 . . 119.3 ?
    C18 C34 H34 . . 119.3 ?
loop_
    _geom_torsion_atom_site_label_1
    _geom_torsion_atom_site_label_2
    _geom_torsion_atom_site_label_3
    _geom_torsion_atom_site_label_4
    _geom_torsion_site_symmetry_1
    _geom_torsion_site_symmetry_2
    _geom_torsion_site_symmetry_3
    _geom_torsion_site_symmetry_4
    _geom_torsion
    _geom_torsion_publ_flag
    N4 Cu O1 C1 . . . . -155.0(2) ?
    N2 Cu O1 C1 . . . . 38.6(2) ?
    N4 Cu O2 C18 . . . . -35.1(2) ?
    N2 Cu O2 C18 . . . . 131.2(2) ?
    C2 N1 N2 C11 . . . . -169.5(2) ?
    C2 N1 N2 Cu . . . . 15.6(4) ?
    O1 Cu N2 N1 . . . . -35.7(2) ?
    O2 Cu N2 N1 . . . . 145.4(2) ?
    N4 Cu N2 N1 . . . . -107.3(4) ?
    O1 Cu N2 C11 . . . . 150.0(2) ?
    O2 Cu N2 C11 . . . . -28.9(2) ?
    N4 Cu N2 C11 . . . . 78.4(5) ?
    C19 N3 N4 C20 . . . . -179.6(2) ?
    C19 N3 N4 Cu . . . . -11.9(4) ?
    O1 Cu N4 N3 . . . . -150.1(2) ?
    O2 Cu N4 N3 . . . . 29.4(2) ?
    N2 Cu N4 N3 . . . . -78.9(5) ?
    O1 Cu N4 C20 . . . . 16.8(2) ?
    O2 Cu N4 C20 . . . . -163.6(2) ?
    N2 Cu N4 C20 . . . . 88.1(4) ?
    Cu O1 C1 C2 . . . . -23.7(4) ?
    Cu O1 C1 C10 . . . . 159.5(2) ?
    N2 N1 C2 C1 . . . . 15.6(4) ?
    N2 N1 C2 C3 . . . . -172.6(2) ?
    O1 C1 C2 N1 . . . . -12.5(5) ?
    C10 C1 C2 N1 . . . . 164.3(3) ?
    O1 C1 C2 C3 . . . . 176.0(3) ?
    C10 C1 C2 C3 . . . . -7.1(4) ?
    N1 C2 C3 C4 . . . . 12.8(4) ?
    C1 C2 C3 C4 . . . . -175.0(3) ?
    N1 C2 C3 C8 . . . . -168.9(3) ?
    C1 C2 C3 C8 . . . . 3.3(4) ?
    C8 C3 C4 C5 . . . . 0.3(5) ?
    C2 C3 C4 C5 . . . . 178.6(3) ?
    C3 C4 C5 C6 . . . . -1.1(6) ?
    C4 C5 C6 C7 . . . . 0.7(6) ?
    C5 C6 C7 C8 . . . . 0.3(6) ?
    C6 C7 C8 C3 . . . . -1.0(5) ?
    C6 C7 C8 C9 . . . . 178.8(3) ?
    C4 C3 C8 C7 . . . . 0.7(4) ?
    C2 C3 C8 C7 . . . . -177.7(3) ?
    C4 C3 C8 C9 . . . . -179.1(3) ?
    C2 C3 C8 C9 . . . . 2.5(4) ?
    C7 C8 C9 C10 . . . . 175.7(3) ?
    C3 C8 C9 C10 . . . . -4.5(5) ?
    C8 C9 C10 C1 . . . . 0.5(5) ?
    O1 C1 C10 C9 . . . . -177.7(3) ?
    C2 C1 C10 C9 . . . . 5.4(5) ?
    N1 N2 C11 C12 . . . . 139.4(3) ?
    Cu N2 C11 C12 . . . . -45.6(4) ?
    N1 N2 C11 C16 . . . . -39.7(4) ?
    Cu N2 C11 C16 . . . . 135.3(3) ?
    C16 C11 C12 C13 . . . . -0.7(5) ?
    N2 C11 C12 C13 . . . . -179.8(3) ?
    C16 C11 C12 C17 . . . . 173.7(3) ?
    N2 C11 C12 C17 . . . . -5.4(5) ?
    C11 C12 C13 C14 . . . . 1.2(5) ?
    C17 C12 C13 C14 . . . . -173.4(4) ?
    C12 C13 C14 C15 . . . . 0.3(7) ?
    C13 C14 C15 C16 . . . . -2.3(7) ?
    C14 C15 C16 C11 . . . . 2.7(6) ?
    C12 C11 C16 C15 . . . . -1.2(5) ?
    N2 C11 C16 C15 . . . . 177.9(3) ?
    Cu O2 C18 C19 . . . . 26.8(4) ?
    Cu O2 C18 C34 . . . . -153.5(2) ?
    N4 N3 C19 C18 . . . . -11.1(4) ?
    N4 N3 C19 C27 . . . . 172.2(3) ?
    O2 C18 C19 N3 . . . . 3.2(5) ?
    C34 C18 C19 N3 . . . . -176.5(3) ?
    O2 C18 C19 C27 . . . . 179.7(3) ?
    C34 C18 C19 C27 . . . . 0.0(4) ?
    N3 N4 C20 C26 . . . . -125.9(3) ?
    Cu N4 C20 C26 . . . . 65.3(3) ?
    N3 N4 C20 C21 . . . . 59.0(4) ?
    Cu N4 C20 C21 . . . . -109.8(3) ?
    C26 C20 C21 C23 . . . . 1.3(5) ?
    N4 C20 C21 C23 . . . . 176.2(3) ?
    C26 C20 C21 C22 . . . . -176.5(3) ?
    N4 C20 C21 C22 . . . . -1.6(5) ?
    C20 C21 C23 C24 . . . . -0.4(5) ?
    C22 C21 C23 C24 . . . . 177.5(4) ?
    C21 C23 C24 C25 . . . . 0.1(6) ?
    C23 C24 C25 C26 . . . . -0.7(6) ?
    C24 C25 C26 C20 . . . . 1.6(5) ?
    C21 C20 C26 C25 . . . . -1.9(5) ?
    N4 C20 C26 C25 . . . . -177.0(3) ?
    N3 C19 C27 C28 . . . . -4.4(4) ?
    C18 C19 C27 C28 . . . . 178.7(3) ?
    N3 C19 C27 C32 . . . . 176.0(3) ?
    C18 C19 C27 C32 . . . . -0.9(4) ?
    C32 C27 C28 C29 . . . . -1.9(5) ?
    C19 C27 C28 C29 . . . . 178.5(3) ?
    C27 C28 C29 C30 . . . . 1.1(5) ?
    C28 C29 C30 C31 . . . . 0.2(6) ?
    C29 C30 C31 C32 . . . . -0.6(6) ?
    C30 C31 C32 C27 . . . . -0.3(5) ?
    C30 C31 C32 C33 . . . . 179.9(3) ?
    C28 C27 C32 C31 . . . . 1.5(4) ?
    C19 C27 C32 C31 . . . . -178.9(3) ?
    C28 C27 C32 C33 . . . . -178.7(3) ?
    C19 C27 C32 C33 . . . . 0.9(4) ?
    C31 C32 C33 C34 . . . . 179.7(3) ?
    C27 C32 C33 C34 . . . . 0.0(5) ?
    C32 C33 C34 C18 . . . . -0.8(5) ?
    O2 C18 C34 C33 . . . . -178.9(3) ?
    C19 C18 C34 C33 . . . . 0.8(4) ?
data_global
_journal_date_recd_electronic     2010-09-15
_journal_date_accepted     2010-09-22
_journal_name_full     'Acta Crystallographica, Section E'
_journal_year     2010
_journal_volume     66
_journal_issue     10
_journal_page_first     m1315
_journal_page_last     m1315
_journal_paper_category     QM
_journal_coeditor_code     RK2236
_publ_contact_author_name     'Bao-Tsan Ko'
_publ_contact_author_address
; Department of Chemistry
  Chung-Yuan Christian University
  Chung-Li 32023
  Taiwan
;
_publ_contact_author_email     btko@cycu.edu.tw
_publ_contact_author_fax     '886 3 265 3399'
_publ_contact_author_phone     '886 3 265 3327'
_publ_section_title
;
Bis{1-[(<i>E</i>)-<i>o</i>-tolyldiazenyl]-2-naphtholato}copper(II)
;
loop_
    _publ_author_name
    _publ_author_footnote
    _publ_author_address
    'Wan-Ju Tai' .
; Department of Chemistry
  Chung Yuan Christian University
  Chung-Li 320
  Taiwan
;
    'Chi-Huan Li' .
; Department of Chemistry
  Chung Yuan Christian University
  Chung-Li 320
  Taiwan
;
    'Chen-Yu Li' .
; Department of Chemistry
  Chung Yuan Christian University
  Chung-Li 320
  Taiwan
;
    'Bao-Tsan Ko' .
; Department of Chemistry
  Chung Yuan Christian University
  Chung-Li 320
  Taiwan
;
_publ_section_synopsis     .
