# Supplementary material for: Bis{1-[(E)-o-tolyl­diazen­yl]-2-naphtho­l­ato}copper(II)
Source: Acta Crystallogr Sect E Struct Rep Online. 2010 Sep 30;66(Pt 10):m1315. doi: 10.1107/S1600536810037888 (PMC2983183; doi:10.1107/S1600536810037888)
Supplement: Supplementary file 2 [file e-66-m1315-Isup2.hkl]

# 
# h,k,l, Fc-squared, Fo-squared, sigma(Fo-squared) and status flag 
# 
data_I
_shelx_title ' ko5_0m in P2(1)/c' 
_shelx_refln_list_code          4 
_shelx_F_calc_maximum      253.46 
_exptl_crystal_F_000      1212.00 
_reflns_d_resolution_high  0.7483 
 
loop_ 
 _symmetry_equiv_pos_as_xyz 
 'x, y, z' 
 '-x, y+1/2, -z+1/2' 
 '-x, -y, -z' 
 'x, -y-1/2, z-1/2' 
 
_cell_length_a    12.9777 
_cell_length_b    15.2771 
_cell_length_c    15.1674 
_cell_angle_alpha  90.000 
_cell_angle_beta  114.514 
_cell_angle_gamma  90.000 
 
_shelx_F_squared_multiplier     1.000 
 
loop_ 
 _refln_index_h 
 _refln_index_k 
 _refln_index_l 
 _refln_F_squared_calc 
 _refln_F_squared_meas 
 _refln_F_squared_sigma 
 _refln_observed_status 
   2   0   0     1845.63     2492.83     43.78 o 
   3   0   0       73.15       60.84     11.23 o 
   4   0   0      225.61      235.69     16.30 o 
   5   0   0    11811.80    12104.18    192.97 o 
   6   0   0    12820.91    12654.41    203.45 o 
   7   0   0     8286.05     7702.33    133.29 o 
   8   0   0     2345.91     2372.80     70.05 o 
   9   0   0      594.43      531.81    102.97 o 
  10   0   0        0.20      183.79     86.68 o 
  11   0   0      630.51      582.64    117.96 o 
  12   0   0     1645.43     1480.07    161.63 o 
  13   0   0      408.19      327.82    113.40 o 
  14   0   0      501.10      703.21    147.29 o 
  15   0   0       81.14       39.76    100.37 o 
   1   1   0     5977.23     6407.22     57.89 o 
   2   1   0     3560.65     3988.75     51.03 o 
   3   1   0        5.89       -9.96      9.96 o 
   4   1   0      883.67      890.56     33.92 o 
   5   1   0        2.51       -0.06     11.18 o 
   6   1   0     2825.62     3414.40     67.21 o 
   7   1   0       83.06      108.54     17.44 o 
   8   1   0      184.67      185.23     21.13 o 
   9   1   0       74.94       39.27     18.72 o 
  10   1   0       54.12       74.49     42.51 o 
  11   1   0      268.86      303.63     69.51 o 
  12   1   0      350.32      390.40     76.72 o 
  13   1   0       47.37       51.46     61.50 o 
  14   1   0        0.60       12.05     61.98 o 
  15   1   0       18.30      -38.15     75.93 o 
   0   2   0    11330.27    11829.70    129.54 o 
   1   2   0    10053.83    10392.50     93.88 o 
   2   2   0     6215.59     6437.69     67.57 o 
   3   2   0      989.89     1135.91     24.82 o 
   4   2   0     3018.47     3179.38     57.29 o 
   5   2   0      818.94      897.92     38.66 o 
   6   2   0     4310.58     4595.66     86.66 o 
   7   2   0      742.92      625.44     33.08 o 
   8   2   0       69.38       56.40     21.26 o 
   9   2   0       12.66       32.86     33.21 o 
  10   2   0      171.61      172.89     25.64 o 
  11   2   0      851.95      845.41     91.57 o 
  12   2   0      715.98      702.17    148.27 o 
  13   2   0      201.45      119.59     63.28 o 
  14   2   0      129.53       84.08     68.10 o 
  15   2   0       49.19       31.14    116.98 o 
   1   3   0     4062.32     3970.92     45.39 o 
   2   3   0    32531.89    33202.47    288.72 o 
   3   3   0     9995.12     9933.75    103.22 o 
   4   3   0     5954.65     5678.78     73.02 o 
   5   3   0     2549.51     2366.45     44.36 o 
   6   3   0     1044.95     1092.44     38.87 o 
   7   3   0       81.42       80.47     21.07 o 
   8   3   0     1231.22     1193.23     48.58 o 
   9   3   0     3256.77     2987.33     78.59 o 
  10   3   0     1130.08     1083.71     58.04 o 
  11   3   0      288.52      334.08    134.58 o 
  12   3   0      413.62      426.74     91.57 o 
  13   3   0        3.56      -17.11     87.66 o 
  14   3   0       40.90       45.43     68.20 o 
  15   3   0       97.46      109.57     75.56 o 
   0   4   0    16572.08    18862.00    209.68 o 
   1   4   0    12141.61    12791.07    115.26 o 
   2   4   0     1100.69     1207.24     23.80 o 
   3   4   0      146.99      143.72     11.94 o 
   4   4   0      453.04      492.95     19.34 o 
   5   4   0     3806.94     4090.89     66.55 o 
   6   4   0      179.62      185.21     15.55 o 
   7   4   0      121.79      128.17     22.72 o 
   8   4   0        0.20        8.57     21.23 o 
   9   4   0       29.01       54.18     24.85 o 
  10   4   0       22.19       28.52     24.38 o 
  11   4   0      192.32      173.01     60.02 o 
  12   4   0       62.88       -4.27    115.03 o 
  13   4   0        5.09      -56.04     56.04 o 
  14   4   0       37.71      109.64     66.80 o 
  15   4   0        6.54       56.46     70.35 o 
   1   5   0      961.69      861.46     18.62 o 
   2   5   0       69.88       47.82      7.86 o 
   3   5   0       85.38       58.19     10.80 o 
   4   5   0       25.43       13.96      9.92 o 
   5   5   0      978.09     1268.36     39.76 o 
   6   5   0       21.86       36.08     11.69 o 
   7   5   0        1.89       10.37     20.39 o 
   8   5   0      363.15      388.20     34.66 o 
   9   5   0      689.44      732.94     96.42 o 
  10   5   0      688.86      691.74     47.84 o 
  11   5   0      460.06      461.23     82.44 o 
  12   5   0       76.49      183.66     68.56 o 
  13   5   0       81.68       27.48     64.10 o 
  14   5   0       52.00       99.22     70.29 o 
  15   5   0       36.99       74.38     96.13 o 
   0   6   0     8986.69     8320.34    120.75 o 
   1   6   0     2309.69     2194.58     37.69 o 
   2   6   0     2901.14     2893.12     40.31 o 
   3   6   0     1290.35     1254.16     47.42 o 
   4   6   0      248.64      243.94     17.83 o 
   5   6   0      879.16      827.78     36.46 o 
   6   6   0     1807.07     1727.58     44.28 o 
   7   6   0     1482.78     1472.58     36.55 o 
   8   6   0      622.26      689.68     43.63 o 
   9   6   0      201.14      201.06     30.31 o 
  10   6   0       65.20       57.08     28.56 o 
  11   6   0      154.70       70.08     72.02 o 
  12   6   0       13.89      -52.02     55.48 o 
  13   6   0       58.12        6.97     65.50 o 
  14   6   0      220.31      295.24     79.91 o 
  15   6   0       10.70      117.94     75.10 o 
   1   7   0     1367.03     1433.82     31.60 o 
   2   7   0       39.90       33.58     10.10 o 
   3   7   0     2977.74     3019.85     52.76 o 
   4   7   0      902.22      885.92     29.45 o 
   5   7   0      106.03      124.44     16.83 o 
   6   7   0        4.42       15.58     14.39 o 
   7   7   0        0.14      -16.91     20.03 o 
   8   7   0        8.63        6.22     14.64 o 
   9   7   0       34.58       40.69     25.99 o 
  10   7   0      156.08      123.85     33.59 o 
  11   7   0      249.56      216.43     65.86 o 
  12   7   0        1.10      146.84     62.95 o 
  13   7   0       14.12      125.24     66.53 o 
  14   7   0        0.06      -86.03     86.03 o 
   0   8   0     3247.73     3037.53     81.32 o 
   1   8   0     4937.41     4762.70     67.00 o 
   2   8   0      333.30      315.36     18.84 o 
   3   8   0       47.98       53.92     12.90 o 
   4   8   0      197.64      219.47     18.20 o 
   5   8   0       22.38       20.26     14.74 o 
   6   8   0      645.99      677.82     32.25 o 
   7   8   0     1720.94     1696.24     51.32 o 
   8   8   0      739.97      764.71     40.00 o 
   9   8   0       52.88       24.87     25.89 o 
  10   8   0      176.96      165.75     33.56 o 
  11   8   0      135.96      258.90    156.41 o 
  12   8   0      267.73      247.66     73.27 o 
  13   8   0      240.63      140.12    106.88 o 
  14   8   0      165.13       54.74    108.84 o 
   1   9   0     2321.26     2264.49     44.81 o 
   2   9   0     3562.85     3454.11     57.02 o 
   3   9   0     4633.39     4492.64     72.02 o 
   4   9   0     3881.43     3730.46     66.53 o 
   5   9   0      764.73      790.66     45.42 o 
   6   9   0      156.49      170.08     22.31 o 
   7   9   0      468.22      451.60     34.77 o 
   8   9   0      719.79      680.04     64.17 o 
   9   9   0       56.01       29.76     31.31 o 
  10   9   0       17.94       14.19     34.94 o 
  11   9   0      600.81      526.59    133.60 o 
  12   9   0      117.73       62.57     90.59 o 
  13   9   0        1.02      -53.44     90.59 o 
  14   9   0       61.48      175.31    111.45 o 
   0  10   0      381.54      319.12     32.01 o 
   1  10   0     1175.26     1108.36     34.07 o 
   2  10   0     1259.63     1335.13     40.46 o 
   3  10   0      237.95      232.35     21.13 o 
   4  10   0       26.83       24.01     15.49 o 
   5  10   0      277.38      281.98     23.75 o 
   6  10   0      233.79      232.93     25.29 o 
   7  10   0      840.82      837.58     38.72 o 
   8  10   0        7.93      -18.76     28.77 o 
   9  10   0      180.79      213.70     67.91 o 
  10  10   0       12.25      -36.47     36.47 o 
  11  10   0      484.61      387.07     83.87 o 
  12  10   0        4.55      -74.95     86.68 o 
  13  10   0       29.27       22.81    114.70 o 
   1  11   0      351.54      374.90     24.77 o 
   2  11   0      942.23      890.18     32.66 o 
   3  11   0     1218.58     1199.89     38.65 o 
   4  11   0     1215.24     1266.62     64.41 o 
   5  11   0     1016.40     1089.07     50.06 o 
   6  11   0       21.44       23.60     22.59 o 
   7  11   0      110.91       94.29     24.70 o 
   8  11   0      225.26      238.64     56.06 o 
   9  11   0        7.85       18.69     48.18 o 
  10  11   0      769.61      803.82    126.67 o 
  11  11   0      353.28      313.10     93.52 o 
  12  11   0       33.07      -54.74     96.46 o 
  13  11   0       21.42      210.51    117.96 o 
   0  12   0       20.58      -10.23     26.17 o 
   1  12   0      282.87      245.10     24.18 o 
   2  12   0       54.37       54.88     18.08 o 
   3  12   0        5.52        0.16     16.96 o 
   4  12   0        4.13        0.59     21.05 o 
   5  12   0      373.91      379.29     54.03 o 
   6  12   0      652.98      573.33     40.66 o 
   7  12   0      165.59      167.99     33.58 o 
   8  12   0       10.38       25.25     36.98 o 
   9  12   0       18.58      -42.50     44.12 o 
  10  12   0       34.77       15.97     48.75 o 
  11  12   0        8.60      -20.12     49.11 o 
  12  12   0       10.80      -71.69     86.68 o 
   1  13   0      223.93      256.83     26.58 o 
   2  13   0      376.41      470.10     55.87 o 
   3  13   0      722.08      834.95     52.26 o 
   4  13   0      538.74      413.66     72.19 o 
   5  13   0       21.72       12.54     26.52 o 
   6  13   0      161.22      106.81     29.24 o 
   7  13   0       59.29       44.24     78.51 o 
   8  13   0        5.97        5.12     41.95 o 
   9  13   0       51.15       51.71     49.80 o 
  10  13   0       42.82       56.62     51.28 o 
  11  13   0      246.87      287.49    114.73 o 
  12  13   0       25.69       15.01     75.26 o 
   0  14   0       41.61       75.86     45.39 o 
   1  14   0       59.89       45.32     26.49 o 
   2  14   0      486.63      469.94     41.25 o 
   3  14   0       17.13        1.10     25.50 o 
   4  14   0      290.86      312.53     47.81 o 
   5  14   0      311.18      370.52     50.23 o 
   6  14   0       57.69       49.21     35.18 o 
   7  14   0      261.61      252.46     83.01 o 
   8  14   0       67.18       19.81     46.12 o 
   9  14   0        0.84       10.18     57.85 o 
  10  14   0        1.00        7.04     70.08 o 
  11  14   0       46.55       -2.41     55.07 o 
   1  15   0        5.38      -12.45     29.59 o 
   2  15   0       44.56        7.08     28.10 o 
   3  15   0        9.04      -23.54     29.76 o 
   4  15   0       12.16       44.40     32.97 o 
   5  15   0       28.66       24.11     39.57 o 
   6  15   0       26.96       57.67     35.96 o 
   7  15   0        2.80      -20.97     42.38 o 
   8  15   0       70.75       20.27     46.68 o 
   9  15   0        7.78      -45.27     45.27 o 
  10  15   0        1.00      -61.36     61.36 o 
   0  16   0       78.11       34.54     71.04 o 
   1  16   0       38.94       29.69     48.70 o 
   2  16   0      112.17       82.69     54.69 o 
   3  16   0       19.01       -6.95     49.00 o 
   4  16   0      150.01      179.29     42.34 o 
   5  16   0       22.68       24.85     35.13 o 
   6  16   0       69.59       63.71     57.14 o 
   7  16   0       74.03       58.44     49.48 o 
   8  16   0      151.94      124.52     66.52 o 
   9  16   0        2.34       11.57     52.26 o 
   1  17   0       12.22      -23.46     49.77 o 
   2  17   0       15.54      -48.13     53.12 o 
   3  17   0      109.64       98.70     89.29 o 
   4  17   0      178.36      148.93     61.95 o 
   5  17   0      392.64      359.25     80.85 o 
   6  17   0        5.30      -20.37     54.83 o 
   7  17   0        0.48       -2.62     48.25 o 
   8  17   0        8.47       28.27     53.41 o 
   0  18   0       14.06       11.08     76.25 o 
   1  18   0        0.10       69.62     55.07 o 
   2  18   0       14.73       -5.85     51.81 o 
   3  18   0       12.81       -6.61     52.18 o 
   4  18   0        0.03      -45.74     60.61 o 
   5  18   0      100.33       90.64     94.83 o 
   6  18   0       27.30       61.68     64.19 o 
   7  18   0       38.36       71.04     66.05 o 
   1  19   0        1.95       10.97     59.68 o 
   2  19   0       50.69       97.00     61.03 o 
   3  19   0       62.23       -7.82     60.83 o 
   4  19   0       92.70       24.09    125.46 o 
   5  19   0       90.64       25.98     67.88 o 
   0  20   0       28.85        2.61     89.94 o 
   1  20   0       42.93        0.95    107.86 o 
   2  20   0       13.98       14.26     62.41 o 
   3  20   0       14.67       14.95     64.19 o 
 -16   1   1       34.32       74.46    123.18 o 
 -15   1   1      462.94      489.97     98.21 o 
 -14   1   1      392.84      392.53    105.58 o 
 -13   1   1      811.26      808.48    103.37 o 
 -12   1   1      791.54      736.28    159.67 o 
 -11   1   1        7.81      -50.54     50.54 o 
 -10   1   1      324.90      362.00     36.32 o 
  -9   1   1     1080.32     1103.13     42.13 o 
  -8   1   1     3194.76     3147.87     69.52 o 
  -7   1   1     5947.26     5572.60     74.05 o 
  -6   1   1     1286.64     1209.81     25.79 o 
  -5   1   1      376.34      362.94     15.14 o 
  -4   1   1       35.43       35.48      8.28 o 
  -3   1   1     6287.05     6246.61     70.28 o 
  -2   1   1     5515.45     5169.04     48.27 o 
  -1   1   1    20581.78    20816.77    169.60 o 
   0   1   1    34537.00    34670.70    256.76 o 
   1   1   1     5104.86     5212.34     47.33 o 
   2   1   1     4742.80     5030.24     53.43 o 
   3   1   1        4.00       13.32      9.80 o 
   4   1   1      495.48      463.02     34.44 o 
   5   1   1    40071.20    42798.28    639.51 o 
   6   1   1    14804.48    16154.96    230.08 o 
   7   1   1      149.93       94.49     17.07 o 
   8   1   1      146.16      128.83     25.83 o 
   9   1   1        0.24      -12.07     14.69 o 
  10   1   1      130.42      140.16     59.15 o 
  11   1   1      176.83      314.78     69.81 o 
  12   1   1      969.14      825.33    175.31 o 
  13   1   1      449.10      446.44     85.20 o 
  14   1   1       77.50       94.90     69.55 o 
  15   1   1        7.09      -70.29     70.29 o 
 -15   2   1       26.03        1.82     65.59 o 
 -14   2   1        4.22       -6.77    108.84 o 
 -13   2   1      552.58      520.67     85.72 o 
 -12   2   1     1038.59     1067.82    101.55 o 
 -11   2   1      319.23      348.97     70.27 o 
 -10   2   1      334.06      340.62     31.62 o 
  -9   2   1      321.60      313.31     30.40 o 
  -8   2   1       62.51       51.43     19.71 o 
  -7   2   1      491.51      503.20     30.62 o 
  -6   2   1     3556.11     3722.35     54.08 o 
  -5   2   1     8166.74     8476.71    102.55 o 
  -4   2   1       19.90       47.35      8.54 o 
  -3   2   1     8764.66     8871.29     91.83 o 
  -2   2   1      819.36      913.72     23.70 o 
  -1   2   1     8298.67     8591.07     80.31 o 
   0   2   1      171.90      187.65      8.18 o 
   1   2   1    17986.41    18529.70    162.77 o 
   2   2   1     3306.25     3385.36     38.95 o 
   3   2   1      505.41      457.42     22.05 o 
   4   2   1     2324.01     2394.52     45.49 o 
   5   2   1      970.02     1092.95     53.38 o 
   6   2   1      640.41      783.27     39.51 o 
   7   2   1     1758.44     1673.62     50.23 o 
   8   2   1     1808.95     1820.23     57.76 o 
   9   2   1      877.92      987.44    105.07 o 
  10   2   1      370.06      369.99     71.26 o 
  11   2   1      965.13      827.73     93.89 o 
  12   2   1       11.67       -7.65     52.80 o 
  13   2   1      137.18       82.04     65.88 o 
  14   2   1      122.50      202.25     78.98 o 
  15   2   1      109.71      127.21     76.37 o 
 -15   3   1        4.12      -62.80     62.80 o 
 -14   3   1       54.31      -38.03     62.44 o 
 -13   3   1       91.05       24.93     61.62 o 
 -12   3   1      223.44      166.49     67.88 o 
 -11   3   1      339.39      177.15    103.95 o 
 -10   3   1      178.18      169.61     29.08 o 
  -9   3   1       44.29       23.22     22.63 o 
  -8   3   1      733.96      683.29     65.08 o 
  -7   3   1      230.40      201.72     24.74 o 
  -6   3   1      381.63      523.70     20.03 o 
  -5   3   1       27.28       18.92      9.00 o 
  -4   3   1     2189.13     2327.77     36.08 o 
  -3   3   1      243.96      287.44     21.82 o 
  -2   3   1     3356.85     3425.76     52.81 o 
  -1   3   1     2702.75     2606.55     31.86 o 
   0   3   1      107.06      106.88     10.29 o 
   1   3   1     6579.63     7223.52     84.39 o 
   2   3   1    12555.00    13046.14    121.36 o 
   3   3   1       91.62       81.66      9.68 o 
   4   3   1     1328.33     1367.80     25.96 o 
   5   3   1     1020.49     1126.24     37.40 o 
   6   3   1     1907.52     1931.16     50.74 o 
   7   3   1      360.77      355.96     31.63 o 
   8   3   1        4.73      -20.12     22.65 o 
   9   3   1      149.35      205.05     29.57 o 
  10   3   1      112.06      185.00     39.77 o 
  11   3   1      213.89      240.37     68.44 o 
  12   3   1       64.69      179.56     65.50 o 
  13   3   1       27.98      -55.58     55.58 o 
  14   3   1        1.88       -0.35     67.92 o 
  15   3   1       24.17       82.38     75.26 o 
 -15   4   1       38.21      116.16     74.67 o 
 -14   4   1        0.83      -39.44     63.80 o 
 -13   4   1      465.35      445.57     83.38 o 
 -12   4   1      239.84      380.07    117.64 o 
 -11   4   1       25.30        9.65     33.67 o 
 -10   4   1      917.20      911.57     50.54 o 
  -9   4   1      182.58      191.44     47.41 o 
  -8   4   1        2.68       -0.77     21.62 o 
  -7   4   1      257.51      273.22     16.54 o 
  -6   4   1     6719.99     7142.61     95.77 o 
  -5   4   1     3392.61     3024.95     53.65 o 
  -4   4   1     5498.83     5084.15     74.21 o 
  -3   4   1     6777.02     6498.70     70.19 o 
  -2   4   1     4766.59     5605.35     62.33 o 
  -1   4   1     7639.98     8305.38     76.00 o 
   0   4   1    18259.10    20939.00    200.44 o 
   1   4   1     1784.19     2460.75     38.69 o 
   2   4   1      877.83      725.34     18.20 o 
   3   4   1     4537.18     4335.59     55.67 o 
   4   4   1     2369.52     2222.73     39.85 o 
   5   4   1        0.83        1.96     12.88 o 
   6   4   1      280.64      269.10     24.98 o 
   7   4   1     1981.92     1991.68     62.37 o 
   8   4   1     1664.56     1512.93     66.79 o 
   9   4   1      779.83      780.72     47.62 o 
  10   4   1      801.07      816.90     59.77 o 
  11   4   1      219.36      363.89     98.08 o 
  12   4   1       32.67       -9.16     57.34 o 
  13   4   1      149.58       50.47     66.43 o 
  14   4   1      150.08      190.68     77.29 o 
  15   4   1      313.12      523.99     98.41 o 
 -15   5   1       66.95      138.00    106.23 o 
 -14   5   1       63.98      124.52     71.53 o 
 -13   5   1       55.22       89.16     60.59 o 
 -12   5   1       56.26       82.96     58.23 o 
 -11   5   1       17.42       31.51     33.01 o 
 -10   5   1        4.86      -13.73     36.31 o 
  -9   5   1      348.62      417.08     51.17 o 
  -8   5   1       29.44       33.55     21.62 o 
  -7   5   1     3045.76     3301.26     55.26 o 
  -6   5   1      368.47      360.84     21.16 o 
  -5   5   1     3956.93     4430.11     77.78 o 
  -4   5   1      708.23      780.22     34.71 o 
  -3   5   1       74.03       73.03     11.51 o 
  -2   5   1      721.21      757.59     23.67 o 
  -1   5   1     5237.28     5363.79     59.09 o 
   0   5   1     4636.58     5011.01     51.77 o 
   1   5   1     1108.47     1177.17     27.73 o 
   2   5   1      764.57      803.24     23.16 o 
   3   5   1      526.26      511.06     20.29 o 
   4   5   1      121.24      157.03     14.43 o 
   5   5   1       86.63       59.37     12.29 o 
   6   5   1      946.39      914.89     30.80 o 
   7   5   1      364.61      340.75     31.52 o 
   8   5   1      252.35      278.65     31.61 o 
   9   5   1       17.18       51.17     26.89 o 
  10   5   1      416.34      375.16     48.53 o 
  11   5   1      816.77      709.19     87.02 o 
  12   5   1      114.88      136.81     67.71 o 
  13   5   1       61.17      161.00     71.49 o 
  14   5   1       12.25       26.21     68.73 o 
 -15   6   1       74.89       41.00     73.20 o 
 -14   6   1        5.02      115.13     72.34 o 
 -13   6   1      167.19      148.08    136.86 o 
 -12   6   1       45.00       83.26     61.06 o 
 -11   6   1      347.28      381.69     52.28 o 
 -10   6   1        1.76       42.08     27.14 o 
  -9   6   1       15.11       11.20     28.60 o 
  -8   6   1       31.15       23.98     13.75 o 
  -7   6   1      528.27      600.31     27.29 o 
  -6   6   1      451.32      443.29     23.86 o 
  -5   6   1        9.17        6.43     11.64 o 
  -4   6   1     1228.62     1110.49     30.94 o 
  -3   6   1      322.20      279.02     16.79 o 
  -2   6   1      250.02      185.55     14.09 o 
  -1   6   1      537.99      668.97     20.46 o 
   0   6   1      482.72      599.68     23.17 o 
   1   6   1     1522.91     1377.59     40.72 o 
   2   6   1     2567.34     2389.51     45.63 o 
   3   6   1      215.46      182.12     13.12 o 
   4   6   1      104.29      116.97     14.74 o 
   5   6   1      212.89      245.12     20.54 o 
   6   6   1       96.33      104.15     15.28 o 
   7   6   1      436.93      436.77     27.12 o 
   8   6   1      702.63      749.76     48.98 o 
   9   6   1      476.54      487.90     40.36 o 
  10   6   1      427.58      375.99     51.21 o 
  11   6   1      289.05      203.71     64.21 o 
  12   6   1        0.03       36.47     76.58 o 
  13   6   1        1.21       -1.73    102.32 o 
  14   6   1       25.15       86.52     75.33 o 
 -15   7   1      107.38       27.37    108.84 o 
 -14   7   1      253.62      188.95     77.84 o 
 -13   7   1      159.09      290.25     74.30 o 
 -12   7   1      100.08       99.48     86.68 o 
 -11   7   1      201.65      121.09     44.31 o 
 -10   7   1      188.99      149.55     42.61 o 
  -9   7   1      696.59      749.78     43.43 o 
  -8   7   1     1525.12     1577.69     41.95 o 
  -7   7   1     1785.92     1774.33     51.82 o 
  -6   7   1      517.03      498.72     34.00 o 
  -5   7   1        4.27        7.42     12.92 o 
  -4   7   1      610.68      589.64     29.62 o 
  -3   7   1      346.04      299.18     18.60 o 
  -2   7   1     5261.33     4798.98     80.52 o 
  -1   7   1     6084.86     5706.88     73.97 o 
   0   7   1     2757.63     2591.02     45.79 o 
   1   7   1     2266.36     2222.30     40.36 o 
   2   7   1      286.77      310.21     20.86 o 
   3   7   1      140.35      154.01     12.01 o 
   4   7   1      483.18      506.02     31.18 o 
   5   7   1     2673.78     2722.50     52.27 o 
   6   7   1     2610.79     2575.58     52.19 o 
   7   7   1      815.86      880.13     38.16 o 
   8   7   1       41.99       26.69     25.43 o 
   9   7   1       14.55       22.69     24.53 o 
  10   7   1        3.37       55.27     36.59 o 
  11   7   1      150.83      153.16     86.03 o 
  12   7   1      313.25      344.33     76.07 o 
  13   7   1      246.94      195.92     67.96 o 
  14   7   1       33.45      -36.50    100.37 o 
 -14   8   1        0.19      116.01    113.40 o 
 -13   8   1       31.76      -44.24     57.56 o 
 -12   8   1      133.13       42.98     61.18 o 
 -11   8   1      532.91      495.61     63.67 o 
 -10   8   1        5.50      -20.56     26.33 o 
  -9   8   1      522.13      509.51     41.84 o 
  -8   8   1        3.49       -7.06     17.35 o 
  -7   8   1       48.41        3.66     16.98 o 
  -6   8   1       75.55       81.36     18.36 o 
  -5   8   1       99.02       90.09     16.38 o 
  -4   8   1       39.59       44.64     11.85 o 
  -3   8   1       11.96        3.52      8.82 o 
  -2   8   1      159.35      170.32     15.82 o 
  -1   8   1      189.12      207.11     16.93 o 
   0   8   1     1252.66     1263.44     33.27 o 
   1   8   1     2048.74     2047.57     39.09 o 
   2   8   1     1431.68     1318.77     46.96 o 
   3   8   1     1174.69     1175.34     37.61 o 
   4   8   1        4.38       21.61     13.25 o 
   5   8   1       45.94       35.87     15.63 o 
   6   8   1      393.18      396.50     27.16 o 
   7   8   1      647.88      660.72     31.82 o 
   8   8   1       57.22       40.89     20.35 o 
   9   8   1      221.31      201.32     33.58 o 
  10   8   1       13.14        7.52     32.06 o 
  11   8   1        0.37       -2.74     54.49 o 
  12   8   1        6.34      -29.98     84.07 o 
  13   8   1       21.67      169.45    106.23 o 
  14   8   1       26.94      165.54    117.31 o 
 -14   9   1       57.25      -47.58    101.67 o 
 -13   9   1       83.19       89.29    104.93 o 
 -12   9   1       72.43      172.71    108.84 o 
 -11   9   1      416.90      413.58     59.38 o 
 -10   9   1       55.82       -2.56     33.43 o 
  -9   9   1      472.90      569.00     51.20 o 
  -8   9   1     1211.20     1282.94     45.91 o 
  -7   9   1      410.90      419.00     33.03 o 
  -6   9   1     1206.48     1137.23     38.46 o 
  -5   9   1        0.53        6.42     15.61 o 
  -4   9   1      562.53      610.69     28.58 o 
  -3   9   1      534.73      522.27     32.08 o 
  -2   9   1     4333.54     4377.86     67.42 o 
  -1   9   1      728.30      741.50     37.77 o 
   0   9   1      478.59      475.99     25.77 o 
   1   9   1     1553.97     1538.81     31.01 o 
   2   9   1       57.93       62.33     16.74 o 
   3   9   1      328.87      329.50     25.55 o 
   4   9   1     1029.59     1091.96     33.43 o 
   5   9   1     1088.72     1096.92     48.08 o 
   6   9   1     2369.11     2308.00     73.49 o 
   7   9   1     1594.27     1678.49     54.52 o 
   8   9   1       96.33       98.01     34.05 o 
   9   9   1       10.00       25.00     32.18 o 
  10   9   1       39.60       -2.63     40.57 o 
  11   9   1      273.26      464.68    128.39 o 
  12   9   1      253.00      372.79    130.35 o 
  13   9   1      110.19      -49.53     94.50 o 
 -14  10   1        2.94        1.30    106.88 o 
 -13  10   1       84.29       40.41    101.02 o 
 -12  10   1      468.54      618.49    147.94 o 
 -11  10   1     1249.37     1432.38     99.09 o 
 -10  10   1      338.93      331.67     57.24 o 
  -9  10   1        9.46       17.42     32.06 o 
  -8  10   1      226.49      235.40     33.09 o 
  -7  10   1      450.64      482.31     47.07 o 
  -6  10   1     2885.98     2817.05     62.54 o 
  -5  10   1     2924.17     2818.86     61.59 o 
  -4  10   1      855.36      824.67     33.27 o 
  -3  10   1     2147.07     2043.55     46.33 o 
  -2  10   1     1338.28     1351.46     40.41 o 
  -1  10   1       18.40        7.08     14.10 o 
   0  10   1     1021.19     1031.89     33.79 o 
   1  10   1     4758.52     4785.83     78.48 o 
   2  10   1     2581.25     2619.41     66.05 o 
   3  10   1     1500.67     1468.05     60.46 o 
   4  10   1      753.23      826.41     43.53 o 
   5  10   1      630.69      603.90     31.94 o 
   6  10   1       14.83        9.93     19.18 o 
   7  10   1      388.68      402.71     38.27 o 
   8  10   1      476.33      387.87     56.72 o 
   9  10   1      122.38       49.69     67.63 o 
  10  10   1      240.03      336.30     73.43 o 
  11  10   1       41.52       69.86     59.09 o 
  12  10   1       10.82      -54.74     82.12 o 
  13  10   1       78.36      -93.20     93.20 o 
 -13  11   1       11.83      -89.94     89.94 o 
 -12  11   1        0.01       -8.47     92.55 o 
 -11  11   1      195.95      102.64     52.28 o 
 -10  11   1      239.25      230.01     55.67 o 
  -9  11   1       79.12       86.91     43.70 o 
  -8  11   1        9.78       27.95     27.22 o 
  -7  11   1      176.90      160.43     24.80 o 
  -6  11   1       57.76       71.87     21.34 o 
  -5  11   1      290.43      363.86     29.28 o 
  -4  11   1       33.86       16.02     16.42 o 
  -3  11   1        0.05       -4.89     15.47 o 
  -2  11   1       25.43       43.50     16.64 o 
  -1  11   1      211.66      231.94     24.26 o 
   0  11   1       41.32       49.11     16.41 o 
   1  11   1       41.08       31.78     14.46 o 
   2  11   1      122.09      101.16     21.29 o 
   3  11   1       30.38       40.29     21.32 o 
   4  11   1       27.02       35.46     22.36 o 
   5  11   1       54.61        3.91     21.60 o 
   6  11   1        5.84        2.84     21.08 o 
   7  11   1       43.95       34.17     27.33 o 
   8  11   1        0.10      -17.67     32.76 o 
   9  11   1       69.63       82.74     44.95 o 
  10  11   1       13.44       73.81     48.45 o 
  11  11   1      117.89       72.58     63.47 o 
  12  11   1        2.40       57.35    106.23 o 
 -13  12   1       31.04      113.40    111.45 o 
 -12  12   1      202.21      436.00    138.17 o 
 -11  12   1      268.09      273.73     66.08 o 
 -10  12   1      531.41      501.60     71.72 o 
  -9  12   1       25.56       47.30     39.70 o 
  -8  12   1       17.16       17.97     35.59 o 
  -7  12   1       39.11       62.49     29.06 o 
  -6  12   1      675.93      674.23     47.78 o 
  -5  12   1      860.74      966.67     49.13 o 
  -4  12   1      680.20      700.19     35.69 o 
  -3  12   1      167.08      214.45     24.59 o 
  -2  12   1       53.89       75.61     20.10 o 
  -1  12   1      117.32      103.19     22.59 o 
   0  12   1      730.36      758.20     37.85 o 
   1  12   1      674.64      695.36     41.43 o 
   2  12   1     1625.18     1612.42     57.24 o 
   3  12   1      615.76      643.35     46.80 o 
   4  12   1      411.30      371.12     37.94 o 
   5  12   1      820.36      809.90     52.19 o 
   6  12   1      547.24      500.80     41.62 o 
   7  12   1      372.95      451.06     52.72 o 
   8  12   1      427.52      404.24     51.93 o 
   9  12   1      361.80      289.36     68.05 o 
  10  12   1      107.27       74.74     52.15 o 
  11  12   1       19.18        5.83     54.87 o 
  12  12   1        5.04       56.70    108.84 o 
 -12  13   1        0.79      -15.16     58.47 o 
 -11  13   1       52.99       23.75     53.65 o 
 -10  13   1      224.66      172.97     58.33 o 
  -9  13   1      148.17      132.39     51.55 o 
  -8  13   1      191.78      161.62     51.26 o 
  -7  13   1      229.54      251.93     41.78 o 
  -6  13   1        1.26       26.68     26.66 o 
  -5  13   1        0.44      -13.48     20.60 o 
  -4  13   1       49.44       26.63     26.96 o 
  -3  13   1       29.73       70.81     26.32 o 
  -2  13   1      484.64      484.92     34.54 o 
  -1  13   1      333.14      364.62     30.49 o 
   0  13   1       69.63       34.19     22.30 o 
   1  13   1      232.01      283.57     35.06 o 
   2  13   1        2.16       48.60     26.06 o 
   3  13   1       27.62       -1.22     24.64 o 
   4  13   1       37.95       37.84     27.41 o 
   5  13   1       15.43        8.93     27.02 o 
   6  13   1        5.71       14.56     28.62 o 
   7  13   1      271.57      160.81     49.53 o 
   8  13   1        0.59      -38.26     38.26 o 
   9  13   1       12.75       17.79     46.93 o 
  10  13   1      152.56      106.54     53.92 o 
  11  13   1       50.28       32.88     59.29 o 
 -11  14   1       31.98      -33.85     54.47 o 
 -10  14   1       58.50       25.21     48.47 o 
  -9  14   1        0.15        7.52     50.61 o 
  -8  14   1       66.10       10.30     44.54 o 
  -7  14   1        5.52        4.42     40.08 o 
  -6  14   1      181.85      165.41     39.40 o 
  -5  14   1      203.92      163.74     38.44 o 
  -4  14   1       87.13       91.86     30.98 o 
  -3  14   1      150.00      191.44     33.05 o 
  -2  14   1        3.30       18.72     24.45 o 
  -1  14   1      209.25      211.45     31.68 o 
   0  14   1        0.40      -18.15     22.82 o 
   1  14   1      471.51      546.08     61.52 o 
   2  14   1       48.51       61.31     27.92 o 
   3  14   1      221.26      176.93     37.51 o 
   4  14   1       16.39       -0.17     28.35 o 
   5  14   1      444.83      344.22     45.60 o 
   6  14   1      300.08      339.04     47.65 o 
   7  14   1      199.73      143.59     48.38 o 
   8  14   1        1.79      -39.03     44.90 o 
   9  14   1       29.38       52.59     50.80 o 
  10  14   1       35.34       -7.33     53.45 o 
  11  14   1        6.17      -11.90     69.36 o 
 -11  15   1        7.74      -87.98     94.50 o 
 -10  15   1       79.84       32.89     60.14 o 
  -9  15   1       78.83       84.99     54.69 o 
  -8  15   1      194.02      210.46     58.81 o 
  -7  15   1       38.24       50.41     45.64 o 
  -6  15   1        7.38       28.97     37.38 o 
  -5  15   1       47.47        9.87     32.85 o 
  -4  15   1        0.96       20.72     31.59 o 
  -3  15   1      152.19      196.25     39.58 o 
  -2  15   1      297.54      329.19     54.03 o 
  -1  15   1       96.24       90.21     46.28 o 
   0  15   1      294.68      341.09     46.59 o 
   1  15   1        9.72       36.67     28.86 o 
   2  15   1       19.07       34.38     30.96 o 
   3  15   1      131.01      119.90     36.22 o 
   4  15   1      552.29      544.43     63.83 o 
   5  15   1      289.76      334.89     50.58 o 
   6  15   1        7.04       29.87     41.96 o 
   7  15   1       18.46       31.30     46.78 o 
   8  15   1       65.04       44.12     49.15 o 
   9  15   1      114.43       77.85     55.14 o 
  10  15   1      133.15       99.90     73.49 o 
 -10  16   1        2.40       30.15    102.32 o 
  -9  16   1        2.42        4.82     53.89 o 
  -8  16   1        0.06      -10.09     46.90 o 
  -7  16   1       34.42       51.54     45.30 o 
  -6  16   1       30.01       -5.23     38.72 o 
  -5  16   1        9.38       36.85     35.53 o 
  -4  16   1       16.75        9.62     47.81 o 
  -3  16   1       75.28      139.52     94.83 o 
  -2  16   1       29.35      -47.00     47.00 o 
  -1  16   1        0.27       38.79     48.33 o 
   0  16   1       64.36      -18.04    152.83 o 
   1  16   1       19.55       -6.22     49.06 o 
   2  16   1       14.44        7.38     48.61 o 
   3  16   1       45.22       75.49     58.67 o 
   4  16   1      113.53      145.86     40.20 o 
   5  16   1       79.35       46.20     42.30 o 
   6  16   1       72.77       97.66     47.63 o 
   7  16   1       26.93        8.05     45.60 o 
   8  16   1       20.52       52.25     53.95 o 
   9  16   1       66.58      -10.92     54.04 o 
  -9  17   1       73.16      -16.29     96.46 o 
  -8  17   1       41.89       62.91     56.51 o 
  -7  17   1       48.61       83.14     87.01 o 
  -6  17   1       65.72       32.35     70.39 o 
  -5  17   1       13.39       98.41     60.70 o 
  -4  17   1       38.37       23.10     54.09 o 
  -3  17   1      105.63      126.29     57.67 o 
  -2  17   1       34.77       15.15     54.08 o 
  -1  17   1      167.75      196.72     63.68 o 
   0  17   1       22.60       48.64     53.82 o 
   1  17   1       17.91       31.71     49.46 o 
   2  17   1        7.79       49.14     52.69 o 
   3  17   1        2.13      -59.52     77.56 o 
   4  17   1        4.67      -33.84     51.72 o 
   5  17   1        0.49       -9.29     55.99 o 
   6  17   1       43.64       95.68     52.62 o 
   7  17   1       11.63       11.96     47.82 o 
   8  17   1       47.17      -38.78     61.75 o 
  -7  18   1       59.60       16.09     66.10 o 
  -6  18   1       19.92       -6.50     72.02 o 
  -5  18   1      221.78      243.13     84.72 o 
  -4  18   1       78.90      134.17     80.49 o 
  -3  18   1       34.25       61.49     56.21 o 
  -2  18   1       42.46       52.11     57.36 o 
  -1  18   1       14.69       19.47     52.44 o 
   0  18   1      207.32      160.34     65.61 o 
   1  18   1       85.43      249.18     94.83 o 
   2  18   1       38.72       71.17     61.27 o 
   3  18   1       81.91      110.71     61.80 o 
   4  18   1       82.20      156.61    129.37 o 
   5  18   1      122.76      164.63     71.67 o 
   6  18   1        8.42      -32.70     68.11 o 
  -6  19   1       51.98       47.58     97.76 o 
  -5  19   1        3.43      -59.31     59.31 o 
  -4  19   1       10.81       24.02     61.75 o 
  -3  19   1        7.87      -54.60     54.60 o 
  -2  19   1        0.05       80.32     62.17 o 
  -1  19   1       12.85       15.22     58.45 o 
   0  19   1       14.69      -53.82     53.82 o 
   1  19   1       11.39       -7.11     59.82 o 
   2  19   1        9.49      -34.40     60.29 o 
   3  19   1        0.92      -53.11     54.49 o 
   4  19   1        2.88      -49.11     57.47 o 
   5  19   1        1.92       15.19     95.48 o 
  -3  20   1       14.82       46.45    105.25 o 
  -2  20   1       13.36        2.28     61.75 o 
  -1  20   1        2.99      -38.79     63.59 o 
   0  20   1       19.56       39.39     65.93 o 
   1  20   1       26.24        6.92     65.00 o 
   2  20   1       18.59       40.02     65.23 o 
 -16   0   2      264.40      310.22    125.78 o 
 -15   0   2      562.91      703.21    150.55 o 
 -14   0   2      313.50      269.81    112.75 o 
 -13   0   2      230.77      357.80    112.10 o 
 -12   0   2      180.91      159.67     86.03 o 
 -11   0   2      810.95      813.35    129.04 o 
 -10   0   2     2111.45     2093.32     59.46 o 
  -9   0   2     5221.44     4949.27    104.30 o 
  -8   0   2     5156.71     4957.81    135.21 o 
  -7   0   2     2156.04     2160.44     96.77 o 
  -6   0   2       97.57      114.01     18.06 o 
  -5   0   2      367.54      336.53     24.44 o 
  -4   0   2     3041.41     2999.32     64.55 o 
  -3   0   2       70.75       -1.19     16.62 o 
  -2   0   2    46363.02    47673.82    856.24 o 
  -1   0   2     3949.35     3705.98     56.69 o 
   0   0   2     8011.28     8144.34     91.34 o 
   1   0   2      564.68      583.18     18.39 o 
   2   0   2     6077.42     6007.74    128.79 o 
   3   0   2     5900.53     5790.13     90.77 o 
   4   0   2     1963.31     1836.43     40.97 o 
   5   0   2    21466.10    23038.05    354.06 o 
   6   0   2     3592.07     3725.34    141.50 o 
   7   0   2      697.08      735.15    104.93 o 
   8   0   2        6.07       60.61     71.04 o 
   9   0   2      802.87      808.79    125.78 o 
  10   0   2       82.40      173.36     86.68 o 
  11   0   2       12.50       11.08     80.81 o 
  12   0   2     1122.81     1191.35    157.07 o 
  13   0   2       93.72      188.35    102.97 o 
  14   0   2       15.06       11.73     92.55 o 
 -16   1   2       19.12      -32.02     70.28 o 
 -15   1   2       20.55      -48.13     63.98 o 
 -14   1   2       33.96      -63.98     75.27 o 
 -13   1   2      237.59      220.70    100.04 o 
 -12   1   2      382.20      399.79     77.22 o 
 -11   1   2      193.12      152.80     40.64 o 
 -10   1   2      174.45      185.98     19.59 o 
  -9   1   2       74.72       62.05     13.59 o 
  -8   1   2      841.36      874.27     31.72 o 
  -7   1   2      320.81      282.23     34.10 o 
  -6   1   2     1843.78     1780.98     35.21 o 
  -5   1   2     1018.93      930.95     34.91 o 
  -4   1   2     1000.59     1019.90     23.81 o 
  -3   1   2       32.92       45.61     10.45 o 
  -2   1   2     5010.46     5380.83     61.60 o 
  -1   1   2       31.30       22.05      5.05 o 
   0   1   2     4321.54     4210.85     45.28 o 
   1   1   2     2340.11     2164.22     46.01 o 
   2   1   2     2388.71     2128.39     32.67 o 
   3   1   2      193.43      172.85     11.37 o 
   4   1   2        0.02        2.72      6.85 o 
   5   1   2       18.86       13.37     17.93 o 
   6   1   2     3051.04     3154.10     67.09 o 
   7   1   2      270.46      291.65     26.25 o 
   8   1   2       84.56       82.64     18.66 o 
   9   1   2        4.52        1.11     15.19 o 
  10   1   2        1.55       -1.12     47.66 o 
  11   1   2      286.31      176.09     65.78 o 
  12   1   2        0.78      -32.50     53.36 o 
  13   1   2        0.53      -59.31     59.31 o 
  14   1   2       55.96      167.98     75.47 o 
 -16   2   2       71.18      147.93     82.01 o 
 -15   2   2      267.16      206.53     82.24 o 
 -14   2   2      119.19       10.24    115.36 o 
 -13   2   2       47.04       72.65     63.01 o 
 -12   2   2        0.16      -47.73     47.73 o 
 -11   2   2        6.78       -8.00     33.06 o 
 -10   2   2      747.26      697.34     42.60 o 
  -9   2   2     1565.04     1540.11     36.93 o 
  -8   2   2     1461.99     1336.71     38.55 o 
  -7   2   2      411.41      371.27     19.40 o 
  -6   2   2      463.15      435.07     19.51 o 
  -5   2   2     1483.32     1421.69     30.92 o 
  -4   2   2     1655.93     1602.22     30.40 o 
  -3   2   2    10151.00    10230.64     98.73 o 
  -2   2   2      462.06      518.10     18.18 o 
  -1   2   2     4180.94     4618.75     58.72 o 
   0   2   2    30820.97    33195.18    260.02 o 
   1   2   2      545.92      548.32     15.93 o 
   2   2   2      814.98      852.34     20.44 o 
   3   2   2     1306.65     1164.10     22.73 o 
   4   2   2     6843.61     6694.90     78.66 o 
   5   2   2     1195.16      938.51     33.58 o 
   6   2   2      756.35      690.76     48.16 o 
   7   2   2       87.45       82.95     43.65 o 
   8   2   2      132.68       56.87     28.50 o 
   9   2   2      155.38      141.71     23.89 o 
  10   2   2      104.40      141.32     58.19 o 
  11   2   2       31.32       21.80     55.92 o 
  12   2   2      138.49      407.91     82.02 o 
  13   2   2      125.05      -41.26     90.59 o 
  14   2   2        0.27      -32.16    126.76 o 
 -16   3   2        0.85      -24.80     72.92 o 
 -15   3   2       27.54      -47.97     61.29 o 
 -14   3   2      398.50      329.98     90.26 o 
 -13   3   2      361.02      330.28    132.30 o 
 -12   3   2      162.48      300.40     70.61 o 
 -11   3   2        7.16       -0.40     22.52 o 
 -10   3   2      380.30      353.39     35.91 o 
  -9   3   2       18.44       45.42     23.20 o 
  -8   3   2      648.91      663.37     32.98 o 
  -7   3   2     3103.18     3072.78     52.75 o 
  -6   3   2    13682.54    14093.74    166.62 o 
  -5   3   2    10694.74    10897.74    124.04 o 
  -4   3   2     1965.87     1853.08     32.98 o 
  -3   3   2      108.32       86.78     11.07 o 
  -2   3   2     1031.37     1138.00     28.35 o 
  -1   3   2     2389.82     2516.40     28.10 o 
   0   3   2    64240.00    63616.41    493.58 o 
   1   3   2      668.79      893.03     19.82 o 
   2   3   2     3559.03     3547.90     43.11 o 
   3   3   2      599.76      568.53     23.85 o 
   4   3   2        1.48        4.21      7.85 o 
   5   3   2       12.71       -0.45     17.29 o 
   6   3   2      521.91      410.45     39.68 o 
   7   3   2     2379.71     2236.78     64.68 o 
   8   3   2     1477.89     1489.78     55.12 o 
   9   3   2      665.71      688.50     90.85 o 
  10   3   2      141.41      100.54     56.68 o 
  11   3   2      155.36      107.07     79.51 o 
  12   3   2      412.16      386.40     80.25 o 
  13   3   2      318.15      426.66     85.20 o 
  14   3   2      274.25      290.24     86.86 o 
 -16   4   2        1.21      -69.29     69.29 o 
 -15   4   2        0.52      -61.16     65.36 o 
 -14   4   2        7.48        1.99     62.35 o 
 -13   4   2       25.38      -39.52     56.88 o 
 -12   4   2       31.99       51.37     58.76 o 
 -11   4   2      165.71      188.68     39.32 o 
 -10   4   2       42.57       65.66     47.50 o 
  -9   4   2       40.03       24.23     15.85 o 
  -8   4   2      322.92      324.82     20.90 o 
  -7   4   2        0.09        1.02     11.77 o 
  -6   4   2      467.16      573.32     23.07 o 
  -5   4   2     1092.37     1103.73     29.23 o 
  -4   4   2      678.36      739.14     23.28 o 
  -3   4   2     1655.16     1757.99     38.07 o 
  -2   4   2      277.23      406.16     23.20 o 
  -1   4   2    47243.07    50607.15    415.55 o 
   0   4   2    11469.26    12178.24    111.20 o 
   1   4   2    17848.29    19369.83    191.75 o 
   2   4   2       48.81       25.93      8.12 o 
   3   4   2     1560.60     1510.00     31.66 o 
   4   4   2       41.79       32.33     10.52 o 
   5   4   2       62.85       56.08     10.10 o 
   6   4   2      292.36      319.14     34.72 o 
   7   4   2       30.27       37.26     20.39 o 
   8   4   2        0.08       23.02     32.17 o 
   9   4   2        0.25        5.81     26.34 o 
  10   4   2      105.91      121.91     57.09 o 
  11   4   2       66.40       45.05     56.41 o 
  12   4   2       46.81       19.82     60.64 o 
  13   4   2        0.68       88.00     86.35 o 
  14   4   2       20.59       17.30     92.22 o 
 -15   5   2        7.07      -26.77     64.08 o 
 -14   5   2      102.65       50.53     65.98 o 
 -13   5   2      425.74      345.74     79.91 o 
 -12   5   2      613.98      588.34     86.00 o 
 -11   5   2       84.86       41.26     30.32 o 
 -10   5   2      346.05      310.01     38.38 o 
  -9   5   2      244.86      219.48     19.04 o 
  -8   5   2      156.43      171.59     19.38 o 
  -7   5   2     3732.65     3802.96     62.30 o 
  -6   5   2     4994.80     4914.63     72.23 o 
  -5   5   2     1400.77     1199.91     32.15 o 
  -4   5   2      573.70      510.49     21.87 o 
  -3   5   2     1212.76     1342.12     32.67 o 
  -2   5   2       56.43       69.52     11.34 o 
  -1   5   2    21193.73    21210.11    186.30 o 
   0   5   2       89.70       53.65     10.16 o 
   1   5   2     2136.14     1907.23     50.00 o 
   2   5   2      717.52      627.57     16.51 o 
   3   5   2       83.76      139.66     17.23 o 
   4   5   2     2018.02     2141.70     41.12 o 
   5   5   2       15.12        1.84     10.57 o 
   6   5   2     1551.95     1518.41     49.61 o 
   7   5   2     1044.50     1080.32     48.27 o 
   8   5   2      364.04      436.38     37.50 o 
   9   5   2      319.67      365.73     38.44 o 
  10   5   2       22.55       28.81     54.03 o 
  11   5   2      116.04      107.05     60.60 o 
  12   5   2      115.27      194.45     72.03 o 
  13   5   2      172.12      273.15    108.84 o 
  14   5   2       48.01       70.82     74.62 o 
 -15   6   2        4.04      -32.36     64.29 o 
 -14   6   2       39.50       48.50     66.98 o 
 -13   6   2       31.30      -10.13     54.31 o 
 -12   6   2      107.16      216.69     64.74 o 
 -11   6   2       48.71       45.52     40.38 o 
 -10   6   2       23.07       39.67     29.80 o 
  -9   6   2     1772.90     1865.16     48.02 o 
  -8   6   2      853.00      886.67     33.02 o 
  -7   6   2     1073.35     1171.90     40.25 o 
  -6   6   2        2.03       23.84     13.40 o 
  -5   6   2       35.33       33.98     15.17 o 
  -4   6   2     2399.32     2297.99     52.34 o 
  -3   6   2     1213.98     1069.90     47.99 o 
  -2   6   2    19045.89    19202.74    183.79 o 
  -1   6   2     5572.58     5596.05     66.86 o 
   0   6   2     1302.36     1395.13     33.71 o 
   1   6   2      470.71      467.18     25.80 o 
   2   6   2      261.88      192.01     25.50 o 
   3   6   2     1146.16     1055.30     24.86 o 
   4   6   2     6213.01     6094.24     86.73 o 
   5   6   2     2123.05     2106.43     43.85 o 
   6   6   2      398.68      431.35     23.31 o 
   7   6   2       13.24       48.88     24.51 o 
   8   6   2       60.01       31.90     26.00 o 
   9   6   2      339.28      325.16     36.56 o 
  10   6   2      517.78      498.03    116.33 o 
  11   6   2      752.35      820.74    127.74 o 
  12   6   2      183.53      314.33    146.31 o 
  13   6   2       15.16       52.58     67.05 o 
  14   6   2        0.53      -67.13     93.20 o 
 -15   7   2      176.77      243.53     84.88 o 
 -14   7   2        1.33       43.58     69.40 o 
 -13   7   2        6.48        9.18     56.50 o 
 -12   7   2       64.37       51.63     56.30 o 
 -11   7   2        5.82       -7.86     39.51 o 
 -10   7   2     2112.70     1836.19     74.32 o 
  -9   7   2        2.44       -3.61     16.39 o 
  -8   7   2      293.79      321.35     26.27 o 
  -7   7   2      443.70      472.18     33.51 o 
  -6   7   2      620.08      691.21     33.74 o 
  -5   7   2     3471.42     3472.94     61.33 o 
  -4   7   2       54.25       71.85     13.96 o 
  -3   7   2       32.77       29.06     12.21 o 
  -2   7   2       23.39       22.82     11.69 o 
  -1   7   2       77.89       86.53     12.52 o 
   0   7   2      501.80      478.93     16.71 o 
   1   7   2       36.60       57.85     14.06 o 
   2   7   2     2110.39     2031.60     44.79 o 
   3   7   2     1410.78     1396.48     38.37 o 
   4   7   2      134.38      161.89     17.34 o 
   5   7   2       12.93        9.93     14.23 o 
   6   7   2       14.09       16.27     14.84 o 
   7   7   2        3.28      -13.81     13.81 o 
   8   7   2        7.48       33.92     25.41 o 
   9   7   2      155.52      132.70     30.11 o 
  10   7   2        1.38      -31.12     48.03 o 
  11   7   2       59.19       48.44     54.00 o 
  12   7   2        2.41       11.62     58.97 o 
  13   7   2        7.36      -19.55    102.32 o 
 -15   8   2       38.04       39.10    105.58 o 
 -14   8   2      116.56       56.78    100.37 o 
 -13   8   2      159.18      197.28     72.28 o 
 -12   8   2        0.48       11.04     55.58 o 
 -11   8   2      443.09      497.02    117.15 o 
 -10   8   2      472.99      522.02     55.12 o 
  -9   8   2      723.45      771.49     34.93 o 
  -8   8   2     1446.44     1478.21     45.11 o 
  -7   8   2      805.00      820.41     35.12 o 
  -6   8   2     1836.88     1838.78     51.75 o 
  -5   8   2      534.00      549.79     26.84 o 
  -4   8   2      958.11      927.01     30.50 o 
  -3   8   2     2875.45     2724.24     49.89 o 
  -2   8   2     4750.23     4683.07     70.33 o 
  -1   8   2     2126.32     2098.39     52.99 o 
   0   8   2     1376.95     1354.19     27.20 o 
   1   8   2     1374.71     1479.73     47.56 o 
   2   8   2     1378.85     1418.35     43.80 o 
   3   8   2     1868.13     1755.84     54.67 o 
   4   8   2     2408.26     2433.40     46.73 o 
   5   8   2     1901.11     1954.81     46.56 o 
   6   8   2     1358.83     1452.70     48.20 o 
   7   8   2      169.53      160.01     22.79 o 
   8   8   2       60.04       67.70     26.13 o 
   9   8   2       58.58       76.57     29.30 o 
  10   8   2      118.94      119.91     48.23 o 
  11   8   2      489.92      830.30    157.07 o 
  12   8   2      266.53      123.18     98.41 o 
  13   8   2       42.87      -28.68    101.67 o 
 -14   9   2       60.03      110.79    108.84 o 
 -13   9   2       81.45       95.15     99.06 o 
 -12   9   2       94.61      155.58    122.20 o 
 -11   9   2     1107.20     1120.29     80.97 o 
 -10   9   2      318.40      267.08     43.60 o 
  -9   9   2       55.55       58.32     25.18 o 
  -8   9   2      693.92      705.90     52.18 o 
  -7   9   2      322.31      388.35     28.68 o 
  -6   9   2      503.44      555.97     32.90 o 
  -5   9   2     1128.56     1187.21     41.52 o 
  -4   9   2     1334.38     1375.78     57.39 o 
  -3   9   2      501.12      528.61     26.35 o 
  -2   9   2        0.93       -2.70     12.46 o 
  -1   9   2      129.16       86.05     18.94 o 
   0   9   2     2984.31     2972.49     45.14 o 
   1   9   2     4185.65     4023.50    158.06 o 
   2   9   2     1532.50     1487.31     43.84 o 
   3   9   2      803.54      742.66     38.54 o 
   4   9   2      270.89      302.74     26.12 o 
   5   9   2       20.02       26.84     16.22 o 
   6   9   2     1785.49     1638.19     46.44 o 
   7   9   2      760.82      728.87     56.71 o 
   8   9   2      344.84      333.71     42.48 o 
   9   9   2       13.24       21.64     38.98 o 
  10   9   2        1.52      -35.36    104.93 o 
  11   9   2       50.92      -77.56     77.56 o 
  12   9   2        0.49       19.55     95.80 o 
  13   9   2       73.69      159.02    121.22 o 
 -14  10   2        4.45      -89.94    100.37 o 
 -13  10   2       32.75       26.72    101.67 o 
 -12  10   2       65.33      123.18    100.37 o 
 -11  10   2        3.83        3.44     43.15 o 
 -10  10   2       20.39      -13.35     38.95 o 
  -9  10   2      214.35      187.95     46.64 o 
  -8  10   2       23.92       51.73     21.58 o 
  -7  10   2      100.99       69.50     25.04 o 
  -6  10   2     1489.57     1488.97     47.65 o 
  -5  10   2      283.76      287.12     25.12 o 
  -4  10   2      568.09      526.88     36.18 o 
  -3  10   2     1538.58     1507.78     41.70 o 
  -2  10   2      397.09      397.16     34.06 o 
  -1  10   2       19.76       15.69     14.51 o 
   0  10   2       81.51      124.99     15.79 o 
   1  10   2      697.69      806.79     39.85 o 
   2  10   2       36.80       33.87     20.52 o 
   3  10   2      387.69      398.96     29.75 o 
   4  10   2      332.53      337.13     28.89 o 
   5  10   2      572.87      522.01     36.11 o 
   6  10   2     1186.13     1213.88     53.20 o 
   7  10   2      181.43      215.85     34.33 o 
   8  10   2       53.25      108.33     77.61 o 
   9  10   2        0.60       49.03     42.28 o 
  10  10   2       10.20       61.52     62.29 o 
  11  10   2      132.70      221.17    108.51 o 
  12  10   2      126.93      356.49    132.30 o 
 -13  11   2      128.70      -24.11    102.32 o 
 -12  11   2      218.79      197.47    114.05 o 
 -11  11   2      438.15      513.85     71.19 o 
 -10  11   2      504.06      513.80     67.62 o 
  -9  11   2       20.96       62.74     36.92 o 
  -8  11   2      187.34      236.60     30.58 o 
  -7  11   2     1213.27     1323.84     52.79 o 
  -6  11   2     1100.82     1099.51     49.44 o 
  -5  11   2     3409.41     3439.54     76.45 o 
  -4  11   2      689.41      658.65     34.61 o 
  -3  11   2        2.98      -16.16     16.16 o 
  -2  11   2      348.81      366.61     25.50 o 
  -1  11   2     1511.84     1652.04     47.66 o 
   0  11   2      524.90      561.36     27.65 o 
   1  11   2     2351.08     2320.02     84.98 o 
   2  11   2     1732.48     1768.10     57.30 o 
   3  11   2       11.11        6.69     25.84 o 
   4  11   2      113.05       32.15     20.70 o 
   5  11   2       77.71       59.40     24.15 o 
   6  11   2      281.52      337.44     42.07 o 
   7  11   2     1042.09     1102.20     72.72 o 
   8  11   2      256.04      380.93     50.90 o 
   9  11   2      199.63      220.76     55.28 o 
  10  11   2       19.62      -36.61     83.10 o 
  11  11   2       70.08       95.44    126.11 o 
  12  11   2       24.47      -89.29     89.29 o 
 -13  12   2        1.05      -93.85     93.85 o 
 -12  12   2        2.26       10.43     96.46 o 
 -11  12   2       17.98       67.18     53.13 o 
 -10  12   2      101.94      169.34     54.93 o 
  -9  12   2       14.60       16.76     35.73 o 
  -8  12   2      156.73      172.42     34.63 o 
  -7  12   2      192.95      162.98     32.43 o 
  -6  12   2       40.44       25.91     22.57 o 
  -5  12   2      551.66      522.52     34.60 o 
  -4  12   2      198.79      205.44     25.06 o 
  -3  12   2      242.73      230.15     25.42 o 
  -2  12   2      716.84      767.26     41.21 o 
  -1  12   2      662.98      629.36     36.34 o 
   0  12   2      116.88      122.22     20.17 o 
   1  12   2       40.23       47.70     23.04 o 
   2  12   2      215.72      202.36     32.18 o 
   3  12   2        0.65      -15.39     22.54 o 
   4  12   2       40.95       61.51     26.84 o 
   5  12   2        2.56       21.13     23.16 o 
   6  12   2      189.24      169.07     33.00 o 
   7  12   2        9.95        0.50     34.85 o 
   8  12   2       50.73      101.41     49.27 o 
   9  12   2        7.44      -45.28     63.36 o 
  10  12   2       60.63       20.11     50.52 o 
  11  12   2      144.01       93.17     57.66 o 
 -12  13   2       30.67       -8.31     56.34 o 
 -11  13   2       96.97      124.46     55.39 o 
 -10  13   2       11.05      -12.83     47.31 o 
  -9  13   2       11.96      -26.64     41.16 o 
  -8  13   2       70.00       73.07     45.82 o 
  -7  13   2      227.05      224.75     53.45 o 
  -6  13   2      208.98      173.44     34.45 o 
  -5  13   2      234.08      286.00     37.20 o 
  -4  13   2      155.02      253.71     34.12 o 
  -3  13   2       13.55       55.72     22.19 o 
  -2  13   2       19.32       41.62     20.82 o 
  -1  13   2       24.14       38.95     20.75 o 
   0  13   2      364.94      327.75     36.15 o 
   1  13   2      638.55      619.41     46.81 o 
   2  13   2      635.05      595.10     45.29 o 
   3  13   2      158.43      114.22     30.06 o 
   4  13   2       28.46       48.01     27.82 o 
   5  13   2      576.46      559.37     47.19 o 
   6  13   2      327.46      332.28     46.40 o 
   7  13   2      190.05      224.16     52.14 o 
   8  13   2      174.40       91.32     55.93 o 
   9  13   2      189.80      223.73     89.97 o 
  10  13   2      176.58       94.39     59.13 o 
  11  13   2      158.67      152.04     64.61 o 
 -12  14   2        0.46      -64.04     64.04 o 
 -11  14   2       47.72       38.29     66.78 o 
 -10  14   2      216.48      229.09     61.44 o 
  -9  14   2      217.52      178.66     56.76 o 
  -8  14   2      109.66      139.96     52.88 o 
  -7  14   2       24.76       42.79     34.52 o 
  -6  14   2       25.43       52.43     44.33 o 
  -5  14   2      288.65      269.47     41.31 o 
  -4  14   2      340.58      336.16     39.41 o 
  -3  14   2      373.19      360.14     38.28 o 
  -2  14   2      308.79      302.35     34.75 o 
  -1  14   2      175.67      171.07     30.97 o 
   0  14   2      149.78      176.49     31.48 o 
   1  14   2       48.48       13.40     25.57 o 
   2  14   2      254.35      228.13     38.13 o 
   3  14   2      305.68      335.47     44.76 o 
   4  14   2      498.22      500.93     60.93 o 
   5  14   2      253.93      304.09     52.87 o 
   6  14   2      179.92      122.61     48.62 o 
   7  14   2       51.29       50.75     46.19 o 
   8  14   2       10.82        0.52     45.62 o 
   9  14   2       52.16      -24.12     73.27 o 
  10  14   2      326.59      220.02     89.46 o 
 -11  15   2        0.07      -51.87     51.87 o 
 -10  15   2       15.83      -47.21     51.83 o 
  -9  15   2        0.19       16.46     47.97 o 
  -8  15   2       23.51        7.27     45.45 o 
  -7  15   2       25.83        6.75     54.54 o 
  -6  15   2       86.04      105.96     37.87 o 
  -5  15   2       64.93       75.70     36.30 o 
  -4  15   2       11.82      -12.52     36.35 o 
  -3  15   2       42.45       34.73     55.96 o 
  -2  15   2        5.37      -26.80     35.24 o 
  -1  15   2       41.48       -4.99     31.11 o 
   0  15   2       27.71       48.73     29.28 o 
   1  15   2        0.04      -28.74     28.74 o 
   2  15   2        0.18       -8.75     30.20 o 
   3  15   2        2.36       27.36     37.29 o 
   4  15   2       34.23       12.51     33.93 o 
   5  15   2      140.70      144.33     40.54 o 
   6  15   2       20.66      -37.76     37.76 o 
   7  15   2        2.97       -8.65     46.27 o 
   8  15   2        6.81      -17.11     43.21 o 
   9  15   2       31.37       64.22     54.23 o 
 -10  16   2       74.85       11.31     56.48 o 
  -9  16   2      113.61      121.82     62.05 o 
  -8  16   2       31.41       34.32     45.94 o 
  -7  16   2       12.40       21.84     55.71 o 
  -6  16   2       88.86      133.97     41.01 o 
  -5  16   2       11.90      -48.34     48.34 o 
  -4  16   2      187.41      170.67     62.89 o 
  -3  16   2      226.66      310.57    147.94 o 
  -2  16   2      147.20       80.42     55.52 o 
  -1  16   2      289.94      292.81     65.21 o 
   0  16   2      126.11      118.84     55.53 o 
   1  16   2        2.37       39.54     57.68 o 
   2  16   2       82.23      112.59     42.10 o 
   3  16   2      133.90      100.53     39.56 o 
   4  16   2      133.52      192.74     73.08 o 
   5  16   2      330.95      280.58     79.96 o 
   6  16   2       94.93       37.95     83.60 o 
   7  16   2        8.85        4.83     47.28 o 
   8  16   2       18.96       28.38     51.88 o 
  -9  17   2        0.10      -47.51     47.51 o 
  -8  17   2        0.31      -13.36     62.21 o 
  -7  17   2       12.18       11.73    111.45 o 
  -6  17   2       24.10        7.88     81.79 o 
  -5  17   2      117.65      135.66     60.29 o 
  -4  17   2       42.74      -12.96     53.11 o 
  -3  17   2       11.48       25.76     52.51 o 
  -2  17   2       18.13        2.60     51.66 o 
  -1  17   2       34.77        5.60     58.00 o 
   0  17   2      151.42       95.54     58.45 o 
   1  17   2       92.24      136.97     94.17 o 
   2  17   2       11.12      -12.68     53.19 o 
   3  17   2       63.06       43.46    103.62 o 
   4  17   2        4.75      -46.29     46.29 o 
   5  17   2       13.01       51.18     57.98 o 
   6  17   2       10.31      -44.71     44.71 o 
   7  17   2        1.06      -47.42     47.42 o 
  -7  18   2       29.16       62.68     70.04 o 
  -6  18   2        7.49      -46.59     56.68 o 
  -5  18   2        0.00      -56.70     56.70 o 
  -4  18   2        9.56      -44.56     84.40 o 
  -3  18   2        0.09      -34.74     71.04 o 
  -2  18   2       30.46      -13.43     52.43 o 
  -1  18   2       37.49       84.91     58.07 o 
   0  18   2        4.85      -36.35     52.58 o 
   1  18   2        1.99       -0.20     52.23 o 
   2  18   2        0.83       27.16     57.47 o 
   3  18   2       19.31       10.28     54.96 o 
   4  18   2        0.22      -52.94     55.71 o 
   5  18   2      102.30      103.74     70.39 o 
   6  18   2        1.38      -45.24     45.24 o 
  -6  19   2       42.15       67.31     67.51 o 
  -5  19   2       64.95       69.62     93.52 o 
  -4  19   2       39.30       11.97     61.42 o 
  -3  19   2        0.07       35.36     75.27 o 
  -2  19   2       17.17       47.21     64.52 o 
  -1  19   2       18.25       57.35     64.52 o 
   0  19   2      106.68       16.76     63.26 o 
   1  19   2       96.73      132.37    102.65 o 
   2  19   2       64.88       70.11     64.60 o 
   3  19   2       26.27      -34.68     57.31 o 
   4  19   2        0.58       19.26     59.36 o 
  -3  20   2       17.61       60.75    125.13 o 
  -2  20   2        2.48      -27.64     62.81 o 
  -1  20   2       31.14       15.64     63.14 o 
   0  20   2       10.33       -9.07     60.29 o 
   1  20   2        0.70       24.49     61.24 o 
 -16   1   3      101.33       21.31     80.49 o 
 -15   1   3      285.74      270.14     83.60 o 
 -14   1   3        0.68       48.51     65.61 o 
 -13   1   3      236.21      276.73     72.58 o 
 -12   1   3      353.84      444.61     78.09 o 
 -11   1   3     2289.05     2253.66     47.85 o 
 -10   1   3     4464.59     4382.23     72.01 o 
  -9   1   3     1620.51     1648.04     40.61 o 
  -8   1   3      884.60      930.59     29.94 o 
  -7   1   3       66.61       83.67     14.33 o 
  -6   1   3     1152.79     1181.14     31.72 o 
  -5   1   3     1989.30     1697.26     35.40 o 
  -4   1   3     1629.22     1493.65     32.47 o 
  -3   1   3     5027.27     4884.38     68.44 o 
  -2   1   3       44.24       69.95     12.39 o 
  -1   1   3      376.67      377.10     15.73 o 
   0   1   3        1.16       -8.44      8.44 o 
   1   1   3     1739.44     1435.26     45.12 o 
   2   1   3     2484.42     2191.32     40.12 o 
   3   1   3     6101.99     5687.48     66.34 o 
   4   1   3     2678.21     2459.08     37.54 o 
   5   1   3      461.31      428.08     33.79 o 
   6   1   3        0.17       29.21     15.75 o 
   7   1   3      170.25      154.22     21.83 o 
   8   1   3      584.46      579.43     50.25 o 
   9   1   3      692.52      656.68     84.10 o 
  10   1   3      501.75      681.47     87.46 o 
  11   1   3      233.50      306.83     75.80 o 
  12   1   3       31.06      161.67     70.96 o 
  13   1   3        1.16      -60.87     96.13 o 
  14   1   3       83.19      101.67     74.50 o 
 -16   2   3       26.00      -21.74     78.86 o 
 -15   2   3      602.46      626.74    148.92 o 
 -14   2   3      482.75      486.38     87.96 o 
 -13   2   3      884.36      845.28    102.19 o 
 -12   2   3      128.01      130.66     57.87 o 
 -11   2   3      232.13      188.47     21.54 o 
 -10   2   3      240.92      216.60     24.34 o 
  -9   2   3      661.42      699.73     32.76 o 
  -8   2   3      995.69      950.47     30.77 o 
  -7   2   3     6697.76     6573.30     91.63 o 
  -6   2   3     2785.25     2899.45     50.96 o 
  -5   2   3      453.69      428.73     19.37 o 
  -4   2   3      248.50      260.87     16.46 o 
  -3   2   3     1004.54     1099.54     25.92 o 
  -2   2   3     1417.60     1552.89     25.68 o 
  -1   2   3     8003.10     7552.81     71.01 o 
   0   2   3    44077.00    45607.98    393.71 o 
   1   2   3     4451.09     4412.43     78.80 o 
   2   2   3     1376.35     1258.42     27.50 o 
   3   2   3       17.26       18.52      9.46 o 
   4   2   3      268.65      318.57     17.81 o 
   5   2   3     4927.38     4804.64     63.79 o 
   6   2   3     2674.26     2622.60     65.21 o 
   7   2   3      731.43      730.29     48.17 o 
   8   2   3      301.96      308.11     35.04 o 
   9   2   3       26.72       13.48     44.14 o 
  10   2   3       97.18      101.71     59.11 o 
  11   2   3      243.96      235.84     69.10 o 
  12   2   3      290.95      351.54     81.10 o 
  13   2   3      125.92      198.20     93.20 o 
  14   2   3       64.26      133.37    146.31 o 
 -16   3   3        9.44      -69.05     69.05 o 
 -15   3   3       54.20      136.25     74.34 o 
 -14   3   3        0.59        5.21     83.75 o 
 -13   3   3      136.85      151.69     67.02 o 
 -12   3   3       26.32       75.79     56.28 o 
 -11   3   3      123.32       89.69     28.13 o 
 -10   3   3      291.52      308.80     22.03 o 
  -9   3   3      151.33      182.34     19.34 o 
  -8   3   3        5.88        7.49     16.51 o 
  -7   3   3      147.59      167.96     19.86 o 
  -6   3   3      722.74      739.38     31.18 o 
  -5   3   3       68.09       64.44     14.35 o 
  -4   3   3     1174.60     1161.81     29.08 o 
  -3   3   3      117.93      172.01     13.58 o 
  -2   3   3       99.44      112.80     11.35 o 
  -1   3   3      465.67      449.56     14.43 o 
   0   3   3     7980.74     8275.62     82.12 o 
   1   3   3     1485.71     1334.00     26.17 o 
   2   3   3     1015.12      949.16     23.45 o 
   3   3   3       40.24       41.93      9.87 o 
   4   3   3     1352.92     1393.31     44.28 o 
   5   3   3      647.45      799.93     22.14 o 
   6   3   3     1040.58     1080.17     50.59 o 
   7   3   3       78.55       39.99     29.37 o 
   8   3   3      197.86      205.40     30.47 o 
   9   3   3       26.77       13.73     28.43 o 
  10   3   3      358.23      409.10    114.38 o 
  11   3   3       34.23       42.88     70.71 o 
  12   3   3       10.86       45.63     61.65 o 
  13   3   3        0.05        9.30     64.28 o 
  14   3   3       22.72       40.34     68.89 o 
 -16   4   3       18.36       -1.20     68.89 o 
 -15   4   3      283.28      314.55     87.00 o 
 -14   4   3      434.49      526.36     91.65 o 
 -13   4   3      238.37      193.93     67.16 o 
 -12   4   3      403.67      482.12     80.58 o 
 -11   4   3      178.48      125.63     29.85 o 
 -10   4   3       16.60       29.64     15.34 o 
  -9   4   3      919.35      932.56     35.24 o 
  -8   4   3     3207.53     3129.51     59.59 o 
  -7   4   3     5026.18     4987.75     78.48 o 
  -6   4   3      663.14      576.43     25.09 o 
  -5   4   3      338.67      301.58     17.40 o 
  -4   4   3        0.40        4.21      9.44 o 
  -3   4   3     1021.35      967.47     25.00 o 
  -2   4   3      920.27      809.54     23.00 o 
  -1   4   3    53240.14    54265.45    426.54 o 
   0   4   3    13939.67    13349.51    114.96 o 
   1   4   3     1713.36     1529.13     25.85 o 
   2   4   3      298.84      250.16     15.06 o 
   3   4   3       12.03       15.28     10.61 o 
   4   4   3     2379.12     2340.21     42.34 o 
   5   4   3     5759.16     5712.11     76.84 o 
   6   4   3     1544.07     1432.47     50.78 o 
   7   4   3      499.67      532.02     43.69 o 
   8   4   3      376.40      425.14     48.14 o 
   9   4   3        9.54        1.63     30.18 o 
  10   4   3      211.38      138.22    109.49 o 
  11   4   3     1301.00     1072.25    104.38 o 
  12   4   3      490.52      479.86     85.54 o 
  13   4   3      279.31      139.04     72.65 o 
  14   4   3       96.85      233.74     83.42 o 
 -16   5   3       17.95      -65.86     65.86 o 
 -15   5   3       28.75       82.24    123.83 o 
 -14   5   3        0.38      -27.87     91.24 o 
 -13   5   3       53.57       72.61     62.17 o 
 -12   5   3     1111.55      872.13     95.32 o 
 -11   5   3       11.09       -0.74     27.57 o 
 -10   5   3      596.36      556.15     29.10 o 
  -9   5   3      504.32      524.19     29.07 o 
  -8   5   3      707.12      706.51     33.03 o 
  -7   5   3       39.68       31.42     14.65 o 
  -6   5   3       60.23       44.09     13.66 o 
  -5   5   3      138.50      110.53     18.84 o 
  -4   5   3     1032.30      901.78     29.70 o 
  -3   5   3     3742.61     3562.34     61.00 o 
  -2   5   3     3518.61     3556.90     51.08 o 
  -1   5   3     2851.56     2859.99     36.21 o 
   0   5   3     5854.42     6058.91     67.88 o 
   1   5   3      225.20      179.87     15.13 o 
   2   5   3      780.06      767.04     21.09 o 
   3   5   3     2181.48     2142.31     47.05 o 
   4   5   3     6151.58     6464.71     97.25 o 
   5   5   3        8.40        8.03     16.05 o 
   6   5   3      372.78      401.75     19.61 o 
   7   5   3       70.58       99.14     25.58 o 
   8   5   3       55.87       54.50     25.19 o 
   9   5   3      690.14      660.76     58.53 o 
  10   5   3      546.36      542.79    122.20 o 
  11   5   3      484.80      527.43    119.92 o 
  12   5   3        2.99       60.93     57.87 o 
  13   5   3       37.58       83.65     64.97 o 
 -15   6   3       96.24      223.76    135.88 o 
 -14   6   3      153.81      122.85     69.59 o 
 -13   6   3      290.81      296.30     92.22 o 
 -12   6   3     1029.65     1136.56    256.45 o 
 -11   6   3       56.76       74.03     34.62 o 
 -10   6   3      845.43      873.23     47.90 o 
  -9   6   3        7.15      -16.83     16.83 o 
  -8   6   3     1829.41     1738.87     49.61 o 
  -7   6   3     2140.02     2076.04     48.02 o 
  -6   6   3     1071.39     1021.12     34.02 o 
  -5   6   3      250.82      316.98     21.47 o 
  -4   6   3       88.81       79.69     17.90 o 
  -3   6   3     2262.53     2409.32     44.06 o 
  -2   6   3     3867.31     3734.60     55.34 o 
  -1   6   3     6462.25     6424.79     68.83 o 
   0   6   3    12193.00    12277.43    143.40 o 
   1   6   3     6553.11     6518.83     89.03 o 
   2   6   3       22.02       11.96     11.37 o 
   3   6   3        0.02       14.13     11.90 o 
   4   6   3     1054.40     1009.56     32.02 o 
   5   6   3      582.98      530.86     29.93 o 
   6   6   3      677.77      680.70     27.74 o 
   7   6   3      290.64      333.18     35.05 o 
   8   6   3      529.89      620.20     42.88 o 
   9   6   3        0.10        5.78     25.27 o 
  10   6   3      437.72      371.13     71.72 o 
  11   6   3      208.87      192.44    116.33 o 
  12   6   3       90.26       99.20     65.98 o 
  13   6   3       19.26       28.68     89.94 o 
 -15   7   3       18.23        7.68    117.31 o 
 -14   7   3       62.84       15.40     62.89 o 
 -13   7   3       67.54       91.69     64.36 o 
 -12   7   3      280.43      329.92     74.55 o 
 -11   7   3     1838.30     1988.39     79.54 o 
 -10   7   3      189.87      257.14     29.08 o 
  -9   7   3      343.31      386.86     28.81 o 
  -8   7   3      729.48      755.75     34.78 o 
  -7   7   3       69.13       80.18     18.66 o 
  -6   7   3     1733.29     1736.16     52.22 o 
  -5   7   3      780.44      816.45     34.15 o 
  -4   7   3     1215.56     1075.70     33.55 o 
  -3   7   3     5677.55     5510.30     75.48 o 
  -2   7   3     2503.67     2418.00     57.54 o 
  -1   7   3      658.60      667.95     27.37 o 
   0   7   3     1774.12     1851.58     53.09 o 
   1   7   3     4978.08     4770.46     74.94 o 
   2   7   3      302.18      291.04     23.37 o 
   3   7   3     6965.33     6632.52     95.06 o 
   4   7   3     4298.63     4203.17     81.86 o 
   5   7   3      994.44     1041.86     35.60 o 
   6   7   3       60.44       74.77     17.49 o 
   7   7   3      465.67      476.81     25.03 o 
   8   7   3      550.95      613.04     44.75 o 
   9   7   3      404.44      497.97     50.99 o 
  10   7   3      608.24      659.58     86.00 o 
  11   7   3      241.28      319.87    111.77 o 
  12   7   3       22.32      101.67     97.76 o 
  13   7   3        4.13       84.07    107.53 o 
 -15   8   3       14.66      -16.09     84.07 o 
 -14   8   3       37.72       -7.26    110.79 o 
 -13   8   3       16.87      131.05     71.69 o 
 -12   8   3       48.00      111.55     47.09 o 
 -11   8   3       12.16       47.87     39.43 o 
 -10   8   3       14.84       64.93     36.38 o 
  -9   8   3       57.41       53.68     20.26 o 
  -8   8   3       38.86       54.95     20.53 o 
  -7   8   3      138.29      157.93     22.08 o 
  -6   8   3      127.47      126.05     27.13 o 
  -5   8   3       31.12       33.68     17.13 o 
  -4   8   3      541.12      574.06     26.27 o 
  -3   8   3     1451.96     1564.83     40.45 o 
  -2   8   3       18.81       42.25     14.66 o 
  -1   8   3     2987.91     3218.78     57.34 o 
   0   8   3     1486.79     1560.78     42.18 o 
   1   8   3     1292.50     1304.99     53.69 o 
   2   8   3      196.40      202.27     20.36 o 
   3   8   3       22.42        3.07     17.13 o 
   4   8   3       25.02       29.86     13.85 o 
   5   8   3     1060.81     1060.31     37.14 o 
   6   8   3     1273.78     1278.69     40.60 o 
   7   8   3       51.13       23.74     20.85 o 
   8   8   3        1.07      -22.68     22.68 o 
   9   8   3        3.46       42.44     46.07 o 
  10   8   3      103.10      105.91     62.21 o 
  11   8   3        9.88      134.91    103.62 o 
  12   8   3        7.60       65.82    104.28 o 
  13   8   3        8.48       40.41     96.46 o 
 -14   9   3        0.40       31.28    101.02 o 
 -13   9   3        7.32       85.38     64.92 o 
 -12   9   3       98.02       70.80     45.62 o 
 -11   9   3      768.31      772.98     71.27 o 
 -10   9   3      951.27      897.17     63.50 o 
  -9   9   3       94.53      109.43     22.74 o 
  -8   9   3      244.57      245.95     28.20 o 
  -7   9   3       47.26       41.52     19.60 o 
  -6   9   3      853.77      891.03     47.77 o 
  -5   9   3       59.85       40.49     16.90 o 
  -4   9   3     3056.79     2940.71     61.98 o 
  -3   9   3     2292.10     2308.01     48.62 o 
  -2   9   3      108.53       98.07     16.17 o 
  -1   9   3     2300.48     2184.29     49.82 o 
   0   9   3       65.30       67.81     17.94 o 
   1   9   3      585.74      527.56     30.60 o 
   2   9   3     1599.05     1584.30     51.28 o 
   3   9   3     2265.81     2357.66     62.10 o 
   4   9   3      810.83      815.56     44.07 o 
   5   9   3        9.82       14.36     15.86 o 
   6   9   3      661.05      689.74     36.26 o 
   7   9   3       43.56       47.67     37.42 o 
   8   9   3      147.05      168.58     45.75 o 
   9   9   3      103.96       -8.94     39.64 o 
  10   9   3      509.86      498.25     88.19 o 
  11   9   3      425.62      246.35    114.70 o 
  12   9   3       64.38      121.87    108.84 o 
 -14  10   3      121.51       99.71    115.36 o 
 -13  10   3       57.21      204.64    109.49 o 
 -12  10   3      137.66      179.73     88.31 o 
 -11  10   3        1.02      -17.76     38.55 o 
 -10  10   3        6.80       35.02     41.39 o 
  -9  10   3       43.89       64.18     26.42 o 
  -8  10   3     1020.70     1022.61     54.51 o 
  -7  10   3      365.07      406.75     32.07 o 
  -6  10   3      486.63      487.82     36.31 o 
  -5  10   3     1725.08     1664.81     53.00 o 
  -4  10   3       19.42       -0.16     16.36 o 
  -3  10   3       16.34       30.85     16.09 o 
  -2  10   3      709.23      678.19     30.75 o 
  -1  10   3      111.03       89.72     16.31 o 
   0  10   3      360.63      293.74     27.78 o 
   1  10   3     2366.99     2254.61     89.57 o 
   2  10   3      114.14      121.48     21.90 o 
   3  10   3        7.08        2.76     17.36 o 
   4  10   3       86.85       83.77     30.46 o 
   5  10   3       46.44       24.00     20.94 o 
   6  10   3     1461.84     1481.90     53.21 o 
   7  10   3      887.63      924.36     65.78 o 
   8  10   3       11.03        9.02     63.78 o 
   9  10   3        2.88       26.53     57.25 o 
  10  10   3       46.46      -29.56     58.55 o 
  11  10   3        8.35      -35.69     91.57 o 
  12  10   3      137.49      228.76    127.74 o 
 -14  11   3        9.79      237.23    127.09 o 
 -13  11   3        3.74        0.65     95.15 o 
 -12  11   3        0.13      -38.45     85.38 o 
 -11  11   3        5.02      -43.05     48.95 o 
 -10  11   3       48.49       82.83     38.18 o 
  -9  11   3       81.80       47.57     31.19 o 
  -8  11   3      110.06      102.86     23.90 o 
  -7  11   3       82.99       67.29     22.50 o 
  -6  11   3      206.66      201.72     28.82 o 
  -5  11   3      368.03      352.93     29.44 o 
  -4  11   3        7.13       13.47     18.53 o 
  -3  11   3       67.72       47.09     18.90 o 
  -2  11   3      112.93      113.03     19.34 o 
  -1  11   3      125.07      131.93     18.71 o 
   0  11   3      138.37      134.81     22.57 o 
   1  11   3       53.79       47.69     21.97 o 
   2  11   3       12.96        0.17     20.60 o 
   3  11   3       40.38       48.03     23.32 o 
   4  11   3        2.24       -5.82     23.51 o 
   5  11   3      274.83      289.75     31.92 o 
   6  11   3       24.53       27.96     27.06 o 
   7  11   3      324.37      199.19     41.11 o 
   8  11   3        4.04       -6.81     35.11 o 
   9  11   3        1.83       -7.12     36.68 o 
  10  11   3       18.92      -21.14     57.34 o 
  11  11   3        2.55      -10.93     61.37 o 
 -13  12   3       55.23      148.59    119.92 o 
 -12  12   3       42.87      119.27    106.88 o 
 -11  12   3       50.98      109.67     56.45 o 
 -10  12   3        2.37       -1.00     54.60 o 
  -9  12   3       88.48      127.63     42.69 o 
  -8  12   3      638.42      675.79     52.92 o 
  -7  12   3      308.40      336.55     34.19 o 
  -6  12   3      165.41      189.50     24.61 o 
  -5  12   3       66.68       46.11     23.02 o 
  -4  12   3        0.21       15.41     21.09 o 
  -3  12   3      177.48      233.08     27.95 o 
  -2  12   3     1025.96     1058.54     55.64 o 
  -1  12   3      544.45      675.70     48.10 o 
   0  12   3      498.97      564.45     56.38 o 
   1  12   3      388.66      391.81     38.91 o 
   2  12   3      194.90      165.93     28.84 o 
   3  12   3       31.49       36.98     23.21 o 
   4  12   3      113.23      111.94     29.64 o 
   5  12   3      266.29      252.70     31.13 o 
   6  12   3      265.32      348.86     46.77 o 
   7  12   3     1028.90     1017.98     72.34 o 
   8  12   3      121.58      133.49     77.24 o 
   9  12   3       12.86       18.68     45.71 o 
  10  12   3       61.09      -10.29     53.12 o 
  11  12   3       26.26       56.78     74.30 o 
 -12  13   3       83.36      -14.43     82.20 o 
 -11  13   3        6.52       -9.01     46.93 o 
 -10  13   3       28.24       -7.62     43.49 o 
  -9  13   3       43.76       76.08     48.46 o 
  -8  13   3       45.80       39.65     36.85 o 
  -7  13   3       12.23       18.48     42.83 o 
  -6  13   3      458.08      454.79     43.47 o 
  -5  13   3      501.11      571.44     47.00 o 
  -4  13   3      294.80      334.26     31.71 o 
  -3  13   3      697.96      736.84     41.83 o 
  -2  13   3      210.10      262.35     57.96 o 
  -1  13   3        5.54        6.12     24.43 o 
   0  13   3       30.51       29.59     25.19 o 
   1  13   3       45.39       35.16     24.40 o 
   2  13   3      316.09      387.72     52.46 o 
   3  13   3      192.82      180.14     33.45 o 
   4  13   3      235.17      271.03     37.00 o 
   5  13   3       94.23      111.92     31.74 o 
   6  13   3        1.42       20.73     47.28 o 
   7  13   3      122.67       94.70     46.26 o 
   8  13   3      114.79       -6.02     97.43 o 
   9  13   3       25.71        9.63     46.20 o 
  10  13   3      134.88      201.03     76.37 o 
 -12  14   3        4.01      -55.47     55.47 o 
 -11  14   3       39.64        0.12     54.92 o 
 -10  14   3        4.34        6.29     48.18 o 
  -9  14   3       49.83        9.90     44.86 o 
  -8  14   3       49.51       21.20     44.36 o 
  -7  14   3       36.35       20.08     38.55 o 
  -6  14   3        5.74        6.32     32.58 o 
  -5  14   3        2.65       41.27     33.04 o 
  -4  14   3       15.94       19.28     26.69 o 
  -3  14   3       68.94       66.10     27.34 o 
  -2  14   3        6.31        7.13     24.21 o 
  -1  14   3        8.68       27.79     24.90 o 
   0  14   3       28.13       59.33     27.26 o 
   1  14   3       34.00       52.96     27.51 o 
   2  14   3       71.12       65.49     25.95 o 
   3  14   3        0.19      -34.71     34.71 o 
   4  14   3        0.06        2.97     31.23 o 
   5  14   3      146.54       83.37     36.22 o 
   6  14   3        2.12       14.40     40.92 o 
   7  14   3        2.49       -9.96     40.55 o 
   8  14   3       51.18      -11.14     48.13 o 
   9  14   3        1.88        5.32     51.38 o 
  10  14   3       37.58      -85.38     85.38 o 
 -11  15   3       85.35      162.57     65.30 o 
 -10  15   3      144.41       47.02     56.23 o 
  -9  15   3       49.93       60.90     49.80 o 
  -8  15   3       11.95       71.53     46.44 o 
  -7  15   3        2.89       -7.80     37.64 o 
  -6  15   3      107.63      185.31     41.62 o 
  -5  15   3      268.75      301.45     45.42 o 
  -4  15   3      264.60      407.08     58.49 o 
  -3  15   3      266.18      316.33     53.09 o 
  -2  15   3      213.45      242.80     50.80 o 
  -1  15   3       16.56      -13.66     29.25 o 
   0  15   3       28.56       12.52     30.16 o 
   1  15   3      194.74      164.25     37.19 o 
   2  15   3      403.80      383.03     56.76 o 
   3  15   3      346.58      338.40     45.38 o 
   4  15   3      458.45      460.98     52.23 o 
   5  15   3      297.01      315.84     57.41 o 
   6  15   3        2.28      -39.62     39.62 o 
   7  15   3      153.96       19.88     47.96 o 
   8  15   3       85.33       96.82     69.19 o 
   9  15   3      178.24      140.09     77.09 o 
 -10  16   3       28.18      -21.35     80.61 o 
  -9  16   3        0.34      -47.24     47.24 o 
  -8  16   3       41.52       46.14     61.26 o 
  -7  16   3       31.14      -30.16     68.76 o 
  -6  16   3        3.53       -7.63     52.23 o 
  -5  16   3        2.47      -47.90     47.90 o 
  -4  16   3       14.79       14.25     51.50 o 
  -3  16   3        6.77      -19.27     46.94 o 
  -2  16   3       37.02        0.08     48.60 o 
  -1  16   3        0.74      -47.25     47.25 o 
   0  16   3        4.99      -41.79     43.29 o 
   1  16   3       48.68       31.41     39.23 o 
   2  16   3       24.45       58.69     39.96 o 
   3  16   3        8.88      -36.56     36.56 o 
   4  16   3      107.67       95.03     37.70 o 
   5  16   3      289.97      220.09     55.16 o 
   6  16   3       46.70       21.43     68.03 o 
   7  16   3        0.82      -23.73     46.27 o 
   8  16   3        0.75      121.37    104.93 o 
  -9  17   3       16.52      -16.45    117.64 o 
  -8  17   3        3.75       44.99     64.44 o 
  -7  17   3       63.77       98.96     69.68 o 
  -6  17   3       21.28      -38.07     53.65 o 
  -5  17   3       77.03       97.57    106.23 o 
  -4  17   3      235.12      222.70     67.57 o 
  -3  17   3       53.40      114.28     61.00 o 
  -2  17   3       53.42      -35.59     49.87 o 
  -1  17   3       53.03       -3.84     50.33 o 
   0  17   3        0.14      -46.19     49.99 o 
   1  17   3        1.68       47.02     54.55 o 
   2  17   3        9.94       68.46     52.58 o 
   3  17   3       60.53       31.92     80.16 o 
   4  17   3       13.36       35.62     57.80 o 
   5  17   3       13.46      -20.13     40.76 o 
   6  17   3       14.97      -31.96     46.70 o 
   7  17   3        7.50       48.23     93.20 o 
  -8  18   3        9.31      -60.14     60.14 o 
  -7  18   3       17.35      -43.40     59.26 o 
  -6  18   3      115.82      116.01     71.43 o 
  -5  18   3      224.43      290.31     78.10 o 
  -4  18   3        9.40       30.67     58.07 o 
  -3  18   3       11.36      -50.51     50.51 o 
  -2  18   3       22.66        3.81     51.83 o 
  -1  18   3      101.96      116.87     64.86 o 
   0  18   3      185.18      209.86     69.59 o 
   1  18   3       19.93      106.16     60.57 o 
   2  18   3       22.19      -50.23     50.23 o 
   3  18   3        0.17       -0.69    105.91 o 
   4  18   3      120.37      167.58     66.99 o 
   5  18   3       37.59       -4.13     49.88 o 
  -6  19   3        0.51      -51.17     62.67 o 
  -5  19   3      111.46       41.34     69.41 o 
  -4  19   3       18.38      -30.54     62.44 o 
  -3  19   3        1.44      -20.20     54.38 o 
  -2  19   3        2.65      -52.61     75.27 o 
  -1  19   3       13.66       15.84     61.37 o 
   0  19   3        0.68      -12.84     66.15 o 
   1  19   3       10.74      -35.29     56.68 o 
   2  19   3        0.10      -48.95     58.06 o 
   3  19   3        2.06      -54.03     54.03 o 
  -3  20   3       15.89      -55.13     58.97 o 
  -2  20   3        0.21       16.92     63.69 o 
  -1  20   3        7.63      -38.57     61.97 o 
   0  20   3       10.48        0.46     65.78 o 
 -16   0   4       12.24       28.02    107.53 o 
 -15   0   4        1.70      -12.38     91.89 o 
 -14   0   4      128.31       56.70     86.68 o 
 -13   0   4     1475.14     1114.45    142.73 o 
 -12   0   4      508.86      599.59    119.27 o 
 -11   0   4     2258.26     2196.49     78.84 o 
 -10   0   4     2563.97     2344.45     74.44 o 
  -9   0   4       93.65       93.16     25.34 o 
  -8   0   4      689.24      698.95     41.30 o 
  -7   0   4     2535.34     2509.26     69.94 o 
  -6   0   4    13770.94    13056.91    254.33 o 
  -5   0   4    11700.35    11829.26    202.98 o 
  -4   0   4     2276.92     2056.19     77.42 o 
  -3   0   4     3598.96     3462.13     75.96 o 
  -2   0   4      385.54      341.76     28.21 o 
  -1   0   4     3651.06     3712.65     65.69 o 
   0   0   4     6180.15     6179.40     85.20 o 
   1   0   4     1787.94     2082.21     52.99 o 
   2   0   4      467.06      380.14     20.91 o 
   3   0   4     1500.42     1315.01     56.11 o 
   4   0   4     1446.64     1338.51     45.51 o 
   5   0   4       70.03       81.34     18.79 o 
   6   0   4      353.61      406.63     30.73 o 
   7   0   4      691.85      751.21     35.47 o 
   8   0   4     1347.30     1267.61    145.99 o 
   9   0   4      851.52      690.83    120.57 o 
  10   0   4      401.33      477.71    112.10 o 
  11   0   4      129.66      117.96     93.20 o 
  12   0   4       24.36       79.51     91.24 o 
  13   0   4       14.10       96.46     99.06 o 
 -16   1   4        4.22      -41.89     68.65 o 
 -15   1   4      161.29      163.39     75.01 o 
 -14   1   4       18.76       52.40     64.23 o 
 -13   1   4      146.65      185.83     69.58 o 
 -12   1   4     1058.96      909.67     92.29 o 
 -11   1   4     2961.71     2997.86     61.65 o 
 -10   1   4     1697.75     1623.14     43.92 o 
  -9   1   4      279.96      386.91     25.69 o 
  -8   1   4     1198.73     1295.66     37.49 o 
  -7   1   4      272.75      290.73     20.78 o 
  -6   1   4      362.45      360.77     21.91 o 
  -5   1   4        7.08       14.09     11.85 o 
  -4   1   4     1000.22     1089.70     36.05 o 
  -3   1   4      102.20      143.91     14.11 o 
  -2   1   4       43.61       46.58     12.01 o 
  -1   1   4     5166.45     5129.16     64.87 o 
   0   1   4      271.94      228.90     13.39 o 
   1   1   4      161.34      137.02     14.70 o 
   2   1   4      405.69      365.69     28.85 o 
   3   1   4       59.90       56.19     10.16 o 
   4   1   4      746.30      757.30     27.25 o 
   5   1   4     1550.58     1523.22     43.67 o 
   6   1   4      688.47      697.94     24.68 o 
   7   1   4      195.97      211.21     25.03 o 
   8   1   4        9.10       38.89     19.36 o 
   9   1   4        2.96       22.02     50.20 o 
  10   1   4      142.48      185.67     64.90 o 
  11   1   4        1.16      -27.32     53.35 o 
  12   1   4       36.49      -31.27     57.26 o 
  13   1   4        6.41        7.77     65.21 o 
 -16   2   4      128.51      184.77     83.64 o 
 -15   2   4       33.42      -12.38     64.86 o 
 -14   2   4        0.49       89.05     74.95 o 
 -13   2   4       95.76      119.05     74.95 o 
 -12   2   4      217.02      233.55     68.76 o 
 -11   2   4      142.07      164.43     24.80 o 
 -10   2   4     1503.90     1566.18     84.73 o 
  -9   2   4      627.61      615.37     31.04 o 
  -8   2   4      132.48      140.64     20.13 o 
  -7   2   4      246.93      243.91     20.27 o 
  -6   2   4       70.87       59.60     14.04 o 
  -5   2   4     1519.45     1515.29     31.89 o 
  -4   2   4     1487.91     1321.22     30.38 o 
  -3   2   4     1234.84     1061.81     26.20 o 
  -2   2   4      171.39      152.67     12.76 o 
  -1   2   4     3385.67     3450.16     42.30 o 
   0   2   4     2546.10     2418.68     42.72 o 
   1   2   4       18.77       21.19      7.13 o 
   2   2   4      373.26      341.63     16.30 o 
   3   2   4       34.69       39.44      9.59 o 
   4   2   4       73.08       76.06     11.44 o 
   5   2   4      263.51      315.60     18.14 o 
   6   2   4      676.87      659.85     22.54 o 
   7   2   4      183.56      182.48     29.26 o 
   8   2   4      258.52      288.67     31.07 o 
   9   2   4      426.39      403.22     74.76 o 
  10   2   4      661.30      536.66    178.25 o 
  11   2   4      150.99      133.07     66.52 o 
  12   2   4       19.02       99.11     66.56 o 
  13   2   4        9.18       -2.67     64.77 o 
 -16   3   4      258.42      216.28     87.31 o 
 -15   3   4      394.48      397.70    108.19 o 
 -14   3   4      677.19      860.42    267.53 o 
 -13   3   4      149.82      160.62     65.78 o 
 -12   3   4        1.49      -28.39     32.54 o 
 -11   3   4      162.54      139.00     22.03 o 
 -10   3   4     1475.05     1536.47     51.78 o 
  -9   3   4     7417.08     7228.67    119.24 o 
  -8   3   4     2316.51     2200.02     49.51 o 
  -7   3   4     3016.71     2937.90     56.26 o 
  -6   3   4       72.63       55.53     14.53 o 
  -5   3   4       17.92       21.77     11.01 o 
  -4   3   4     5875.46     5984.28     78.34 o 
  -3   3   4     7328.11     7425.59     84.62 o 
  -2   3   4    32721.07    32290.84    325.92 o 
  -1   3   4    23127.71    22844.61    207.94 o 
   0   3   4     6001.14     5851.43     64.44 o 
   1   3   4        1.95        8.01      7.43 o 
   2   3   4     1506.48     1544.24     35.23 o 
   3   3   4      154.94      133.76     13.77 o 
   4   3   4     3641.05     3649.54     56.34 o 
   5   3   4     8288.57     8250.34    102.55 o 
   6   3   4     1600.66     1591.81     51.74 o 
   7   3   4      350.02      404.19     36.29 o 
   8   3   4        0.97      -21.17     23.51 o 
   9   3   4       77.24       47.95     50.07 o 
  10   3   4      179.38      115.53    150.22 o 
  11   3   4      805.69      812.34    109.49 o 
  12   3   4      583.87      581.77     91.94 o 
  13   3   4      124.66       81.50    107.86 o 
 -16   4   4      193.96      170.37    141.10 o 
 -15   4   4       61.03       92.46     82.44 o 
 -14   4   4        0.03      -53.87    107.21 o 
 -13   4   4       19.40      -14.01     54.34 o 
 -12   4   4       58.81       79.30     39.68 o 
 -11   4   4       53.47       60.97     21.13 o 
 -10   4   4      962.07      978.08     38.53 o 
  -9   4   4       35.47       30.85     17.75 o 
  -8   4   4       28.34       33.16     16.55 o 
  -7   4   4        6.57       -4.22     14.91 o 
  -6   4   4      269.22      348.04     22.60 o 
  -5   4   4      260.69      272.92     18.71 o 
  -4   4   4       10.26       13.36     10.01 o 
  -3   4   4     5199.13     5165.75     66.73 o 
  -2   4   4        7.85        1.28      8.66 o 
  -1   4   4        3.01       15.04      7.62 o 
   0   4   4     1920.50     2085.78     50.87 o 
   1   4   4      339.50      340.27     30.64 o 
   2   4   4     1181.72     1157.64     43.96 o 
   3   4   4        0.56       -2.02     11.73 o 
   4   4   4      433.88      468.71     28.71 o 
   5   4   4       44.50       61.66     14.66 o 
   6   4   4       32.36       25.12     26.36 o 
   7   4   4        5.38      -28.57     28.57 o 
   8   4   4      287.43      259.48     34.99 o 
   9   4   4        0.12      -39.90     44.30 o 
  10   4   4       52.21      -21.23     52.13 o 
  11   4   4       75.96      -10.53     58.76 o 
  12   4   4        1.44       33.99     62.67 o 
  13   4   4        0.79      110.50     74.87 o 
 -16   5   4       53.24      106.14     81.91 o 
 -15   5   4      101.07       23.06     67.29 o 
 -14   5   4      530.60      499.49     88.02 o 
 -13   5   4      314.90      412.76     80.72 o 
 -12   5   4      673.28      733.92     90.19 o 
 -11   5   4      368.44      410.03     43.30 o 
 -10   5   4       18.92       48.73     20.10 o 
  -9   5   4     1580.15     1604.83     61.35 o 
  -8   5   4     1810.77     1711.26     46.85 o 
  -7   5   4     2755.41     2703.52     57.73 o 
  -6   5   4      627.75      575.15     25.12 o 
  -5   5   4     1626.24     1862.06     41.26 o 
  -4   5   4      195.07      206.06     15.89 o 
  -3   5   4     4076.49     4034.65     54.47 o 
  -2   5   4    13002.50    12920.91    137.01 o 
  -1   5   4    10315.04    10362.84    112.62 o 
   0   5   4     8277.55     8566.95     89.31 o 
   1   5   4       61.27       50.24      9.31 o 
   2   5   4     1084.63     1091.24     27.90 o 
   3   5   4      140.90      103.43     14.89 o 
   4   5   4     6261.38     6285.63     86.90 o 
   5   5   4     6120.43     5811.34     83.31 o 
   6   5   4     2436.77     2549.84     48.21 o 
   7   5   4      451.70      440.50     44.24 o 
   8   5   4       38.34       27.42     29.29 o 
   9   5   4      266.67      311.27     67.18 o 
  10   5   4      227.73      168.18     62.87 o 
  11   5   4      511.92      487.10     84.80 o 
  12   5   4      237.36      256.83    102.00 o 
  13   5   4       71.59      157.79     76.37 o 
 -16   6   4       23.10      -30.28     70.90 o 
 -15   6   4        4.18      -21.17     64.26 o 
 -14   6   4      235.20      336.54     78.19 o 
 -13   6   4      255.68      247.78     73.72 o 
 -12   6   4      591.13      592.11     64.92 o 
 -11   6   4     1210.97     1194.18    105.26 o 
 -10   6   4      255.96      232.88     25.59 o 
  -9   6   4       48.80       47.41     21.47 o 
  -8   6   4      844.43      779.47     36.11 o 
  -7   6   4     3062.18     3176.85     61.78 o 
  -6   6   4     7686.63     8274.49    103.12 o 
  -5   6   4       15.76        3.25     12.73 o 
  -4   6   4     2811.76     2627.35     55.56 o 
  -3   6   4     1726.01     1798.14     40.03 o 
  -2   6   4        9.80       12.54      9.71 o 
  -1   6   4     3474.07     3573.71     52.17 o 
   0   6   4     4924.21     5073.84     57.14 o 
   1   6   4      696.86      683.52     27.59 o 
   2   6   4     3942.57     3624.10     48.52 o 
   3   6   4     3584.30     3379.34     57.56 o 
   4   6   4      248.36      268.00     24.69 o 
   5   6   4      665.28      759.95     32.99 o 
   6   6   4      941.21      959.37     39.19 o 
   7   6   4      232.97      249.88     32.87 o 
   8   6   4      985.49     1136.73     62.44 o 
   9   6   4      550.86      680.43     97.43 o 
  10   6   4      210.92      215.31     67.32 o 
  11   6   4       10.83       97.21     63.57 o 
  12   6   4        8.75      -33.24     93.20 o 
  13   6   4       93.82       48.23    106.23 o 
 -15   7   4       23.60      -32.79     63.98 o 
 -14   7   4       29.02       93.68     67.65 o 
 -13   7   4      126.41       55.21    113.40 o 
 -12   7   4      220.44      239.90     50.17 o 
 -11   7   4      272.22      261.69     50.45 o 
 -10   7   4        3.13      -17.81     17.81 o 
  -9   7   4     1063.56     1063.09     43.63 o 
  -8   7   4      370.94      315.41     26.66 o 
  -7   7   4        0.60       -9.57     16.23 o 
  -6   7   4      301.48      326.70     28.74 o 
  -5   7   4       91.05       72.81     14.47 o 
  -4   7   4       36.91       20.05     13.54 o 
  -3   7   4     1441.60     1442.53     38.41 o 
  -2   7   4     1165.58     1123.78     30.93 o 
  -1   7   4      749.31      812.47     36.37 o 
   0   7   4    12981.34    13017.17    146.08 o 
   1   7   4     3462.34     3397.35     65.65 o 
   2   7   4       27.13       39.12     10.03 o 
   3   7   4      188.67      188.30     13.94 o 
   4   7   4      177.26      225.87     20.51 o 
   5   7   4      473.74      480.61     28.35 o 
   6   7   4      648.36      722.62     42.33 o 
   7   7   4        2.53       -7.72     23.60 o 
   8   7   4       17.14       17.94     32.23 o 
   9   7   4      165.72      209.15     43.84 o 
  10   7   4        1.25       15.65     52.73 o 
  11   7   4        0.68      -79.51     79.51 o 
  12   7   4       13.24      132.95    110.14 o 
  13   7   4        5.52       97.76    101.67 o 
 -15   8   4      105.33      182.86    131.97 o 
 -14   8   4        5.66      -46.70    100.69 o 
 -13   8   4      124.69       72.82     63.09 o 
 -12   8   4      410.02      421.39     70.44 o 
 -11   8   4     1385.96     1485.34     85.03 o 
 -10   8   4      310.32      351.75     41.30 o 
  -9   8   4      239.65      272.11     28.96 o 
  -8   8   4      496.65      485.64     32.33 o 
  -7   8   4      743.79      771.59     35.80 o 
  -6   8   4     1157.85     1180.92     37.25 o 
  -5   8   4     2961.96     2869.01     55.31 o 
  -4   8   4     2908.28     2934.38     72.43 o 
  -3   8   4      721.85      701.39     31.30 o 
  -2   8   4       25.71       23.80     13.30 o 
  -1   8   4       48.79       69.10     13.59 o 
   0   8   4     1331.63     1334.11     42.66 o 
   1   8   4     5300.19     5328.16     90.91 o 
   2   8   4     3138.77     3127.99     62.68 o 
   3   8   4     1411.03     1420.21     42.99 o 
   4   8   4        2.03      -10.63     13.57 o 
   5   8   4      223.79      249.88     23.11 o 
   6   8   4      711.96      725.34     37.10 o 
   7   8   4      760.63      874.54     51.30 o 
   8   8   4      273.75      258.94     65.55 o 
   9   8   4      552.84      653.79     66.76 o 
  10   8   4      110.73      127.84     64.74 o 
  11   8   4       26.61       39.76     91.89 o 
  12   8   4        2.80      -16.29     88.63 o 
 -15   9   4       35.71       86.03    118.61 o 
 -14   9   4       27.87      -41.26    150.55 o 
 -13   9   4        5.16       38.69     61.22 o 
 -12   9   4       24.34       -6.15     45.40 o 
 -11   9   4      206.17      148.53     69.27 o 
 -10   9   4      485.02      449.88     56.12 o 
  -9   9   4      623.03      657.53     39.67 o 
  -8   9   4      866.07      923.25     53.73 o 
  -7   9   4      534.30      525.40     35.47 o 
  -6   9   4      119.00      111.53     20.60 o 
  -5   9   4      667.02      645.34     49.55 o 
  -4   9   4      518.01      551.02     28.79 o 
  -3   9   4        4.78       11.75     14.22 o 
  -2   9   4     2135.91     2061.25     49.30 o 
  -1   9   4      637.96      662.95     31.31 o 
   0   9   4      158.65      193.32     21.26 o 
   1   9   4        5.03       -9.43     15.66 o 
   2   9   4       34.25       24.69     17.70 o 
   3   9   4        6.15        8.53     17.24 o 
   4   9   4       19.58       12.86     17.78 o 
   5   9   4       78.92       73.16     25.11 o 
   6   9   4      401.26      391.47     41.20 o 
   7   9   4       13.09      -12.93     35.55 o 
   8   9   4       30.73       11.61     37.94 o 
   9   9   4       20.11       26.62     40.88 o 
  10   9   4        1.22       70.12     60.07 o 
  11   9   4      104.02      100.37     91.89 o 
  12   9   4       25.17       81.47    108.84 o 
 -14  10   4       43.01       72.99    108.19 o 
 -13  10   4       45.03       74.30     93.20 o 
 -12  10   4       96.66       78.68     47.81 o 
 -11  10   4      169.75      158.77     47.55 o 
 -10  10   4        3.42       72.89     34.50 o 
  -9  10   4       27.43       -4.30     24.68 o 
  -8  10   4        0.82        4.76     20.07 o 
  -7  10   4       38.79       48.64     22.52 o 
  -6  10   4      150.92      160.92     25.22 o 
  -5  10   4      911.60      956.13     44.00 o 
  -4  10   4       50.07        7.22     16.76 o 
  -3  10   4        5.27       25.45     16.62 o 
  -2  10   4        8.97        9.36     15.12 o 
  -1  10   4     1475.93     1451.69     46.87 o 
   0  10   4      167.66      190.76     23.09 o 
   1  10   4      470.79      481.98     31.58 o 
   2  10   4      465.96      461.50     31.43 o 
   3  10   4       22.79       -2.51     16.13 o 
   4  10   4       55.59       58.60     22.92 o 
   5  10   4      784.77      768.21     42.33 o 
   6  10   4       26.08       35.76     26.56 o 
   7  10   4       12.26        8.81     32.47 o 
   8  10   4        9.47       23.15     38.57 o 
   9  10   4      170.22      117.38     48.52 o 
  10  10   4        3.04       79.68     65.78 o 
  11  10   4       16.54       12.38     95.80 o 
 -14  11   4       52.54      185.09    125.13 o 
 -13  11   4       73.97       -1.30     92.55 o 
 -12  11   4        8.55      242.44    108.84 o 
 -11  11   4      208.25       85.68     78.41 o 
 -10  11   4       23.59        0.80     34.28 o 
  -9  11   4      186.13      226.56     32.61 o 
  -8  11   4      484.45      499.31     35.32 o 
  -7  11   4      681.13      669.09     37.93 o 
  -6  11   4      752.42      775.71     69.78 o 
  -5  11   4      371.04      272.85     39.25 o 
  -4  11   4      177.98      161.88     23.98 o 
  -3  11   4     1334.94     1377.77     48.50 o 
  -2  11   4     1380.25     1405.59     44.94 o 
  -1  11   4      475.91      452.69     38.72 o 
   0  11   4       92.54      120.91     31.62 o 
   1  11   4        4.38        9.21     20.89 o 
   2  11   4       14.21        2.97     22.25 o 
   3  11   4      286.89      332.40     32.37 o 
   4  11   4      595.50      617.84     49.74 o 
   5  11   4       10.26       19.07     22.02 o 
   6  11   4        7.12        2.36     33.30 o 
   7  11   4      393.89      419.74     51.18 o 
   8  11   4       25.80       44.01     37.66 o 
   9  11   4        0.50      -24.06     45.21 o 
  10  11   4        3.86       46.23     61.67 o 
  11  11   4       52.23      -14.34     70.39 o 
 -13  12   4       34.01       68.43    109.49 o 
 -12  12   4       76.68      166.19    106.88 o 
 -11  12   4       33.93      -11.95     45.27 o 
 -10  12   4        6.59      -38.84     38.84 o 
  -9  12   4       54.92       58.66     37.13 o 
  -8  12   4        0.06       -9.62     21.84 o 
  -7  12   4       82.05       75.69     24.00 o 
  -6  12   4       79.66       72.16     29.47 o 
  -5  12   4      210.86      190.42     28.53 o 
  -4  12   4      118.60       90.91     24.64 o 
  -3  12   4      343.42      330.03     31.44 o 
  -2  12   4        4.83      -12.17     19.31 o 
  -1  12   4      459.04      435.26     38.92 o 
   0  12   4     1468.13     1326.34     58.29 o 
   1  12   4       16.07       -0.11     34.55 o 
   2  12   4       80.89       52.69     24.82 o 
   3  12   4        2.92      -20.95     20.95 o 
   4  12   4        4.82       -3.07     24.29 o 
   5  12   4       69.78       40.99     27.22 o 
   6  12   4      278.15      275.43     47.24 o 
   7  12   4       84.98      113.19     47.00 o 
   8  12   4       32.07        2.35     43.88 o 
   9  12   4        0.26       44.24     61.95 o 
  10  12   4        7.94      -45.00     74.62 o 
 -13  13   4       11.10      -68.80     68.80 o 
 -12  13   4       53.22       -0.88     97.43 o 
 -11  13   4       20.87        3.16     57.74 o 
 -10  13   4       43.40       -2.84     44.14 o 
  -9  13   4      101.64       43.90     48.38 o 
  -8  13   4      195.41      275.14     45.10 o 
  -7  13   4      166.61      120.17     42.84 o 
  -6  13   4      117.52       99.72     26.83 o 
  -5  13   4      610.02      562.35     65.29 o 
  -4  13   4      129.68      148.23     26.70 o 
  -3  13   4      274.06      293.36     29.64 o 
  -2  13   4      171.29      143.45     29.67 o 
  -1  13   4       30.18       39.49     25.82 o 
   0  13   4        1.50       31.25     20.06 o 
   1  13   4        0.65        9.16     24.92 o 
   2  13   4       16.10       39.13     25.77 o 
   3  13   4       51.91       60.67     28.94 o 
   4  13   4       15.71       12.91     27.74 o 
   5  13   4       94.23      102.11     36.49 o 
   6  13   4       42.78      118.05     45.51 o 
   7  13   4       63.49        7.31     53.49 o 
   8  13   4        6.86      -57.47     57.47 o 
   9  13   4        7.01      -36.23     55.58 o 
  10  13   4       18.84       48.91     72.07 o 
 -12  14   4       79.06       85.08     76.57 o 
 -11  14   4      124.23      110.24     57.61 o 
 -10  14   4       73.63       64.03     53.50 o 
  -9  14   4       31.44      -26.25     42.57 o 
  -8  14   4        0.13       64.42     34.84 o 
  -7  14   4      184.15      185.94     46.71 o 
  -6  14   4      714.04      848.97     74.13 o 
  -5  14   4      622.82      685.20     69.49 o 
  -4  14   4      350.36      369.86     40.70 o 
  -3  14   4       80.05       76.10     28.35 o 
  -2  14   4        2.60       12.09     25.67 o 
  -1  14   4      305.26      274.09     36.06 o 
   0  14   4      335.18      306.85     37.33 o 
   1  14   4      588.07      664.95     47.73 o 
   2  14   4      778.87      751.13     59.36 o 
   3  14   4      425.22      465.05     49.57 o 
   4  14   4       81.04      102.53     36.35 o 
   5  14   4        0.03      -35.59     35.59 o 
   6  14   4       64.56       61.33     46.41 o 
   7  14   4      220.77      157.11     99.07 o 
   8  14   4      115.21       19.23     61.95 o 
   9  14   4      121.09      151.47     93.20 o 
 -11  15   4       48.08       -6.72     55.61 o 
 -10  15   4        6.81       -8.13     54.15 o 
  -9  15   4        0.03       -6.81     47.87 o 
  -8  15   4       25.72      117.14     61.96 o 
  -7  15   4        0.66       -6.92     46.38 o 
  -6  15   4        1.58        5.90     33.74 o 
  -5  15   4        2.82       13.59     39.27 o 
  -4  15   4       10.34      -33.37     33.37 o 
  -3  15   4       14.90       -7.13     34.47 o 
  -2  15   4        0.03        4.89     33.15 o 
  -1  15   4       15.80       42.64     31.83 o 
   0  15   4        8.40       40.11     31.65 o 
   1  15   4        2.47       15.06     37.51 o 
   2  15   4        8.75      -39.70     39.70 o 
   3  15   4       25.47        8.93     33.16 o 
   4  15   4       26.90       48.50     33.18 o 
   5  15   4       53.64       37.07     55.78 o 
   6  15   4       14.41       19.37     56.79 o 
   7  15   4        4.73       73.18     64.47 o 
   8  15   4        8.06      -31.37     61.67 o 
 -10  16   4       42.79      -18.65     53.28 o 
  -9  16   4        6.54       29.13    104.28 o 
  -8  16   4        5.20       55.50     60.96 o 
  -7  16   4        4.05      -46.14     53.67 o 
  -6  16   4       71.25      119.29     60.78 o 
  -5  16   4      496.34      578.97     86.82 o 
  -4  16   4       63.54      -16.26     71.04 o 
  -3  16   4       16.41      -13.56     56.70 o 
  -2  16   4        5.21       13.12     48.84 o 
  -1  16   4        5.04       35.86     35.47 o 
   0  16   4       83.28       98.84     59.19 o 
   1  16   4      186.19      201.91     48.70 o 
   2  16   4      136.14      108.59     53.44 o 
   3  16   4      137.08      120.50     56.97 o 
   4  16   4       13.46       67.35     45.74 o 
   5  16   4       12.35      -24.92     43.32 o 
   6  16   4        0.24       50.89     67.13 o 
   7  16   4        9.94        3.17     60.96 o 
  -9  17   4       25.16      -31.06     59.63 o 
  -8  17   4       84.98       -4.07     57.58 o 
  -7  17   4       98.03      104.13     68.41 o 
  -6  17   4      114.11      146.90    125.78 o 
  -5  17   4       18.47       -9.04     55.53 o 
  -4  17   4       11.54        2.24     52.58 o 
  -3  17   4       24.41      -21.00     49.36 o 
  -2  17   4      124.23      135.51     80.16 o 
  -1  17   4      163.61      167.12     62.29 o 
   0  17   4      142.78      167.49     61.75 o 
   1  17   4       13.22       51.25     52.09 o 
   2  17   4        0.06      -13.26     47.13 o 
   3  17   4       71.34      104.34     58.72 o 
   4  17   4      191.64      120.32     51.07 o 
   5  17   4       55.66       26.35     60.28 o 
   6  17   4       23.76       -0.07     61.27 o 
  -8  18   4        0.35       18.86     79.51 o 
  -7  18   4        2.85      -13.97     61.46 o 
  -6  18   4        9.03      -57.72     57.72 o 
  -5  18   4        3.41       47.56     60.64 o 
  -4  18   4       92.13       27.25     57.25 o 
  -3  18   4        2.49      -77.71     85.05 o 
  -2  18   4       23.17      -21.63     72.99 o 
  -1  18   4       15.51       12.96     55.88 o 
   0  18   4        2.62       49.95     76.25 o 
   1  18   4       16.66      -51.59     51.59 o 
   2  18   4       59.02      -18.94     52.48 o 
   3  18   4        9.94       20.86     81.47 o 
   4  18   4        4.41      -51.81     51.81 o 
   5  18   4        0.37       98.41     91.24 o 
  -6  19   4       13.28      -30.80     61.15 o 
  -5  19   4       62.65        4.35     62.19 o 
  -4  19   4        3.62       34.50     62.23 o 
  -3  19   4       52.17      230.48     76.50 o 
  -2  19   4        1.53       30.42     60.14 o 
  -1  19   4       33.57       -0.84     57.06 o 
   0  19   4       38.29      -28.76     56.59 o 
   1  19   4       24.36      -21.18     99.71 o 
   2  19   4        1.29        1.96     87.33 o 
 -16   1   5       45.60      -66.13     66.13 o 
 -15   1   5      439.16      339.37     87.32 o 
 -14   1   5      157.63      126.71     68.34 o 
 -13   1   5     1712.10     1590.66    118.05 o 
 -12   1   5       70.80      101.59     36.99 o 
 -11   1   5     1114.39     1129.62     42.21 o 
 -10   1   5      243.79      246.03     30.80 o 
  -9   1   5        0.75       -4.08     17.10 o 
  -8   1   5     2329.16     2403.98     52.68 o 
  -7   1   5     3510.30     3361.41     62.05 o 
  -6   1   5     1384.03     1140.55     34.44 o 
  -5   1   5     5337.45     5099.62     71.81 o 
  -4   1   5     2986.55     2987.45     49.03 o 
  -3   1   5       30.83       21.58     11.79 o 
  -2   1   5      228.18      214.77     16.73 o 
  -1   1   5     2679.57     2395.46     35.57 o 
   0   1   5      886.18     1161.15     25.83 o 
   1   1   5      579.30      474.33     16.92 o 
   2   1   5     3027.30     2873.62     46.38 o 
   3   1   5      480.99      423.11     19.58 o 
   4   1   5      214.51      230.28     17.82 o 
   5   1   5     1871.37     1811.47     41.56 o 
   6   1   5       15.15       18.29     13.63 o 
   7   1   5      237.63      268.92     24.79 o 
   8   1   5      870.16      826.72     91.48 o 
   9   1   5      248.11      351.84     73.06 o 
  10   1   5       10.08      -26.80     55.52 o 
  11   1   5       35.70        6.10     61.06 o 
  12   1   5       75.74       72.31     65.78 o 
  13   1   5       54.78       18.57     69.13 o 
 -16   2   5      278.35      175.28     82.38 o 
 -15   2   5      417.40      469.56    108.84 o 
 -14   2   5       65.56      -13.23     91.24 o 
 -13   2   5        1.20      -19.01     56.34 o 
 -12   2   5        3.09       22.74     42.99 o 
 -11   2   5        3.95       26.67     20.15 o 
 -10   2   5     1197.74     1283.35     43.92 o 
  -9   2   5      724.89      725.56     33.84 o 
  -8   2   5     2576.64     2529.44     54.45 o 
  -7   2   5      321.45      371.87     24.63 o 
  -6   2   5     4039.84     4572.51     68.96 o 
  -5   2   5     1680.19     1749.32     48.05 o 
  -4   2   5     8571.32     9145.71    102.33 o 
  -3   2   5     1943.50     1883.13     38.85 o 
  -2   2   5     2515.93     2282.10     36.46 o 
  -1   2   5     2441.19     2274.32     40.29 o 
   0   2   5      320.62      342.11     17.21 o 
   1   2   5       50.07       49.42      8.15 o 
   2   2   5      386.53      381.73     18.00 o 
   3   2   5     2086.70     2054.65     37.61 o 
   4   2   5     5012.33     5103.14     68.43 o 
   5   2   5     3548.24     3551.66     65.37 o 
   6   2   5      415.63      401.16     23.01 o 
   7   2   5      105.56      117.67     26.47 o 
   8   2   5       33.62       95.92     32.28 o 
   9   2   5      334.51      375.92     92.87 o 
  10   2   5      258.35      350.04    102.65 o 
  11   2   5      100.62      119.04     67.28 o 
  12   2   5       67.69       59.63     67.64 o 
  13   2   5        0.21       28.35     71.04 o 
 -16   3   5      173.66      120.68     95.80 o 
 -15   3   5        0.44       32.94     65.78 o 
 -14   3   5       71.86        8.19     60.61 o 
 -13   3   5      241.26      222.33     69.96 o 
 -12   3   5       72.93       94.86     31.22 o 
 -11   3   5     4730.15     4463.31     94.21 o 
 -10   3   5     1277.41     1202.74     49.93 o 
  -9   3   5      386.14      390.72     28.58 o 
  -8   3   5       54.44       54.78     17.66 o 
  -7   3   5      206.14      232.99     21.83 o 
  -6   3   5       81.24       40.30     14.47 o 
  -5   3   5        3.45       53.96     13.07 o 
  -4   3   5        1.73        0.34     10.45 o 
  -3   3   5        2.43       -1.25      9.07 o 
  -2   3   5     1710.49     1663.96     31.24 o 
  -1   3   5     1531.70     1527.68     28.52 o 
   0   3   5      310.81      309.96     20.13 o 
   1   3   5      861.04     1074.83     31.53 o 
   2   3   5        1.17        3.12     12.43 o 
   3   3   5        0.24       -7.49      9.78 o 
   4   3   5       47.81       37.71     12.65 o 
   5   3   5      208.80      196.26     23.90 o 
   6   3   5       64.54       45.24     13.86 o 
   7   3   5        0.79      -21.01     22.84 o 
   8   3   5      169.79      217.72     39.72 o 
   9   3   5       80.94       50.45     56.17 o 
  10   3   5       82.87       85.26    109.82 o 
  11   3   5        5.18        3.06     60.84 o 
  12   3   5       17.97       23.25     64.75 o 
  13   3   5        6.48       95.91     73.58 o 
 -16   4   5      464.37      589.06    103.18 o 
 -15   4   5       97.57      201.15     78.28 o 
 -14   4   5       67.61        3.36     87.66 o 
 -13   4   5        4.53       44.09     57.14 o 
 -12   4   5       27.61      -18.46     27.02 o 
 -11   4   5      879.84      864.09     39.51 o 
 -10   4   5      667.74      697.41     36.39 o 
  -9   4   5     4124.99     3965.06     84.78 o 
  -8   4   5     1576.58     1508.26     51.04 o 
  -7   4   5      515.43      481.88     32.47 o 
  -6   4   5       29.33       26.19     15.39 o 
  -5   4   5       62.65       57.18     17.05 o 
  -4   4   5     6792.98     6629.59     87.86 o 
  -3   4   5    11720.85    11528.22    134.70 o 
  -2   4   5     8862.37     8316.84     88.89 o 
  -1   4   5     8500.03     8293.74     83.73 o 
   0   4   5      772.01      760.50     20.79 o 
   1   4   5     1280.63     1167.01     27.23 o 
   2   4   5     2417.99     2258.03     44.05 o 
   3   4   5     7136.59     6875.40     92.00 o 
   4   4   5     8764.59     8545.71    117.91 o 
   5   4   5     4646.69     4544.82     70.72 o 
   6   4   5      179.71      210.09     18.20 o 
   7   4   5      108.21      118.41     26.72 o 
   8   4   5      158.48      239.14     42.02 o 
   9   4   5      197.38      273.16    149.25 o 
  10   4   5      526.64      636.08    156.74 o 
  11   4   5      539.04      660.95    159.67 o 
  12   4   5      127.02       82.06     67.98 o 
  13   4   5        4.51       18.65     72.34 o 
 -16   5   5       81.66       94.27     84.07 o 
 -15   5   5       15.02       45.22     86.03 o 
 -14   5   5      277.04      292.64     82.60 o 
 -13   5   5      406.08      344.19     78.24 o 
 -12   5   5       67.40        6.54     29.72 o 
 -11   5   5       25.23       40.94     22.45 o 
 -10   5   5      282.59      330.62     28.81 o 
  -9   5   5      287.09      261.73     26.83 o 
  -8   5   5      120.81      126.51     25.32 o 
  -7   5   5     1371.21     1347.88     42.72 o 
  -6   5   5      941.86      948.19     35.18 o 
  -5   5   5     1137.63     1195.20     34.65 o 
  -4   5   5     1780.33     1788.60     35.97 o 
  -3   5   5      699.81      700.89     23.90 o 
  -2   5   5     1782.42     1923.44     36.25 o 
  -1   5   5     3406.95     3415.13     47.01 o 
   0   5   5     9567.52     9737.99    109.37 o 
   1   5   5     3064.23     3048.54     50.18 o 
   2   5   5     1296.74     1284.02     39.45 o 
   3   5   5        7.54      -10.79     13.71 o 
   4   5   5        4.44      -14.94     14.94 o 
   5   5   5     5114.66     5025.18     88.36 o 
   6   5   5      964.97     1054.88     34.01 o 
   7   5   5      647.97      685.62     44.95 o 
   8   5   5      224.29      264.86     38.95 o 
   9   5   5        1.96       55.17     53.36 o 
  10   5   5        4.19      123.04     60.35 o 
  11   5   5       44.34       77.35    153.48 o 
  12   5   5       27.76       67.53     72.67 o 
 -16   6   5       47.19       17.18     71.53 o 
 -15   6   5      106.21      158.63     73.94 o 
 -14   6   5      143.23       76.98     67.51 o 
 -13   6   5      315.31      314.30     74.65 o 
 -12   6   5       44.03       41.47     32.15 o 
 -11   6   5        1.64      -21.32     21.32 o 
 -10   6   5      407.93      393.54     31.32 o 
  -9   6   5      398.34      429.12     32.41 o 
  -8   6   5      276.13      351.16     29.90 o 
  -7   6   5      753.14      759.52     39.94 o 
  -6   6   5      866.61      889.88     34.06 o 
  -5   6   5       33.42       13.97     13.95 o 
  -4   6   5     3519.88     3439.41     62.08 o 
  -3   6   5     3929.44     3865.58     62.56 o 
  -2   6   5      341.01      360.38     25.68 o 
  -1   6   5     1621.78     1951.50     37.16 o 
   0   6   5      690.43      812.68     22.74 o 
   1   6   5      162.80      201.83     14.61 o 
   2   6   5      598.94      529.57     29.10 o 
   3   6   5     2386.36     2279.30     50.58 o 
   4   6   5      821.92      773.98     34.73 o 
   5   6   5     4129.69     4040.88     74.80 o 
   6   6   5     3862.19     3756.64    121.93 o 
   7   6   5      305.81      336.65     35.41 o 
   8   6   5      341.61      347.98     44.07 o 
   9   6   5        9.19        7.93     48.08 o 
  10   6   5      160.31      214.05     67.65 o 
  11   6   5      106.23       30.63     90.59 o 
  12   6   5       42.94      -89.29     89.29 o 
 -16   7   5        6.50      101.14    115.36 o 
 -15   7   5       48.97        1.22     67.53 o 
 -14   7   5      293.60      288.81     78.69 o 
 -13   7   5      318.88      326.85     76.46 o 
 -12   7   5      515.96      612.77     67.20 o 
 -11   7   5      417.59      391.70     63.13 o 
 -10   7   5      472.22      529.03     35.03 o 
  -9   7   5        1.73       18.93     20.97 o 
  -8   7   5     2441.27     2548.74     59.54 o 
  -7   7   5     3972.57     4126.17     69.42 o 
  -6   7   5     5827.45     5747.42     89.66 o 
  -5   7   5     3501.74     3399.03     59.74 o 
  -4   7   5      622.17      639.85     29.53 o 
  -3   7   5      403.32      417.17     23.25 o 
  -2   7   5       44.47       34.93     12.74 o 
  -1   7   5     4161.85     3929.71     77.16 o 
   0   7   5      333.76      302.21     18.21 o 
   1   7   5     6900.12     7105.55    101.06 o 
   2   7   5     1163.54     1244.49     28.78 o 
   3   7   5       34.93       19.11     13.75 o 
   4   7   5       35.01       37.95     16.83 o 
   5   7   5       30.59       45.85     22.37 o 
   6   7   5     3336.47     3099.01     65.50 o 
   7   7   5      770.30     1018.44     60.25 o 
   8   7   5      382.04      466.13     63.50 o 
   9   7   5       51.88      -15.20     54.42 o 
  10   7   5       53.41      -72.34     72.34 o 
  11   7   5      260.16      151.85    106.88 o 
  12   7   5       77.00       63.22    104.28 o 
 -15   8   5        1.99        2.94     74.95 o 
 -14   8   5        3.00       10.03     63.55 o 
 -13   8   5       69.43      104.09     73.97 o 
 -12   8   5      134.10       83.55     46.24 o 
 -11   8   5       32.17       15.58     52.70 o 
 -10   8   5        0.98       -9.79     25.47 o 
  -9   8   5       21.46       -8.07     22.60 o 
  -8   8   5        0.21       -6.96     18.50 o 
  -7   8   5      215.48      180.37     22.34 o 
  -6   8   5     1172.26     1142.11     39.07 o 
  -5   8   5     1196.43     1211.58     44.84 o 
  -4   8   5       25.82       26.45     14.80 o 
  -3   8   5       45.94       18.79     15.45 o 
  -2   8   5      931.29      980.01     36.23 o 
  -1   8   5      101.54       70.37     13.23 o 
   0   8   5     1276.99     1227.01     39.69 o 
   1   8   5      663.69      690.85     32.92 o 
   2   8   5       53.67       44.10     16.09 o 
   3   8   5      385.90      389.63     27.43 o 
   4   8   5      475.76      454.55     27.21 o 
   5   8   5       50.63       26.12     18.04 o 
   6   8   5      670.77      600.16     37.69 o 
   7   8   5       17.59       68.02     37.93 o 
   8   8   5      133.83       65.32     40.37 o 
   9   8   5       67.12       46.54     74.62 o 
  10   8   5      179.25      151.85    104.28 o 
  11   8   5       11.80      -81.47     86.03 o 
  12   8   5       21.48       67.78    104.28 o 
 -15   9   5       13.43        2.78     66.24 o 
 -14   9   5       48.71       52.53     70.71 o 
 -13   9   5       80.84      135.07    115.36 o 
 -12   9   5      387.72      443.54     62.46 o 
 -11   9   5       80.89       76.50     43.84 o 
 -10   9   5       32.30       44.89     29.88 o 
  -9   9   5        4.91        6.20     21.87 o 
  -8   9   5      301.72      322.66     32.17 o 
  -7   9   5      419.57      429.91     34.01 o 
  -6   9   5     1365.90     1412.98     48.39 o 
  -5   9   5     1585.59     1619.10     50.15 o 
  -4   9   5        1.85        4.99     16.70 o 
  -3   9   5      210.53      233.17     22.78 o 
  -2   9   5     1779.06     1734.82     42.82 o 
  -1   9   5       31.27       56.75     14.51 o 
   0   9   5      882.27      880.70     45.45 o 
   1   9   5     1809.73     1774.66     50.18 o 
   2   9   5      665.31      650.50     41.70 o 
   3   9   5      108.66       63.79     21.20 o 
   4   9   5       43.62       42.48     22.26 o 
   5   9   5      222.42      207.95     27.25 o 
   6   9   5      610.37      545.05     50.33 o 
   7   9   5      503.31      471.19     61.04 o 
   8   9   5      178.64      264.51     54.21 o 
   9   9   5       68.85       93.92     60.12 o 
  10   9   5      141.09       80.53     60.78 o 
  11   9   5        0.91       35.84    102.32 o 
 -14  10   5       37.81      130.35    102.97 o 
 -13  10   5       31.81      -34.80     55.67 o 
 -12  10   5      289.86      256.19     71.79 o 
 -11  10   5      330.84      436.36     60.70 o 
 -10  10   5      235.29      281.90     66.69 o 
  -9  10   5      556.48      625.57     40.81 o 
  -8  10   5      562.02      563.32     43.64 o 
  -7  10   5      185.57      218.64     27.34 o 
  -6  10   5       43.67       21.46     15.36 o 
  -5  10   5       16.52      -18.95     18.95 o 
  -4  10   5      123.82      145.49     32.28 o 
  -3  10   5     2216.00     2192.37     51.02 o 
  -2  10   5     2169.93     2081.98     51.19 o 
  -1  10   5      700.67      718.53     50.08 o 
   0  10   5      109.78      145.29     22.59 o 
   1  10   5      705.28      656.40     43.28 o 
   2  10   5        5.49      -18.84     19.76 o 
   3  10   5      320.40      319.27     38.36 o 
   4  10   5      212.71      231.15     29.12 o 
   5  10   5       39.18       -6.42     20.48 o 
   6  10   5        2.52        7.65     32.92 o 
   7  10   5        1.54       -0.22     32.17 o 
   8  10   5       10.63      -25.55     38.99 o 
   9  10   5      112.44       64.57     63.01 o 
  10  10   5       37.79      -55.12     55.12 o 
  11  10   5        4.10      -13.69     83.42 o 
 -14  11   5        1.86      -85.38     85.38 o 
 -13  11   5       24.42      -43.01     91.24 o 
 -12  11   5        3.20      -30.48     90.92 o 
 -11  11   5       90.39       43.98     86.68 o 
 -10  11   5      117.07       82.50     34.66 o 
  -9  11   5        1.91      -14.67     24.88 o 
  -8  11   5        0.36       22.07     21.76 o 
  -7  11   5       58.83       27.45     19.67 o 
  -6  11   5     1618.93     1718.32     57.29 o 
  -5  11   5        4.05       26.93     22.51 o 
  -4  11   5       82.43       89.95     24.03 o 
  -3  11   5       14.70       -4.51     17.42 o 
  -2  11   5       80.94       86.84     32.79 o 
  -1  11   5       11.06       23.19     23.61 o 
   0  11   5      215.47      132.26     25.51 o 
   1  11   5      192.31      140.28     27.14 o 
   2  11   5       29.00       16.30     22.05 o 
   3  11   5       16.88        2.44     29.41 o 
   4  11   5      130.64       97.77     25.45 o 
   5  11   5        8.78        7.07     24.91 o 
   6  11   5       32.71      -12.69     33.68 o 
   7  11   5        0.01      -31.37     31.37 o 
   8  11   5        2.13      -41.16     95.15 o 
   9  11   5        0.82      -34.30     93.20 o 
  10  11   5       70.82      122.87     73.64 o 
 -13  12   5        3.96       59.96    102.32 o 
 -12  12   5      135.96      154.22    109.16 o 
 -11  12   5      119.94      121.96     52.79 o 
 -10  12   5      105.23       70.99     49.10 o 
  -9  12   5      294.63      252.04     38.59 o 
  -8  12   5       63.63       51.71     32.16 o 
  -7  12   5       22.06       38.63     18.73 o 
  -6  12   5      152.13      113.45     27.31 o 
  -5  12   5      452.11      512.39     38.69 o 
  -4  12   5      337.03      376.81     33.26 o 
  -3  12   5      919.61      935.70     44.92 o 
  -2  12   5      847.70      987.23     61.77 o 
  -1  12   5      571.23      596.34     64.78 o 
   0  12   5      940.46      853.45     52.51 o 
   1  12   5      399.03      393.86     38.59 o 
   2  12   5      616.27      622.45     45.33 o 
   3  12   5      737.41      753.03     66.25 o 
   4  12   5      519.21      583.05     46.05 o 
   5  12   5      179.14      184.27     41.30 o 
   6  12   5       40.56       -1.50     78.91 o 
   7  12   5        4.52      -37.82     37.82 o 
   8  12   5       19.19       96.30    106.56 o 
   9  12   5       69.89      112.49     93.85 o 
  10  12   5      134.64      117.40     77.19 o 
 -13  13   5       41.70      -88.63     88.63 o 
 -12  13   5      300.33      258.41     84.75 o 
 -11  13   5       78.80       96.55     55.61 o 
 -10  13   5        1.85      -41.16     41.16 o 
  -9  13   5        2.24       36.35     54.87 o 
  -8  13   5      219.19      228.22     39.12 o 
  -7  13   5        3.35      -22.51     22.51 o 
  -6  13   5      175.20      223.33     31.57 o 
  -5  13   5      771.87      810.17     51.83 o 
  -4  13   5      454.66      510.25     49.40 o 
  -3  13   5       10.63       21.92     24.62 o 
  -2  13   5        2.12      -15.26     23.27 o 
  -1  13   5      315.00      236.71     31.42 o 
   0  13   5     1173.71     1216.76     65.04 o 
   1  13   5      448.61      407.91     39.95 o 
   2  13   5      197.26      248.51     35.65 o 
   3  13   5       42.17       47.72     28.80 o 
   4  13   5        1.44      -11.34     30.03 o 
   5  13   5      136.75      129.38     45.28 o 
   6  13   5      160.91      111.10     72.73 o 
   7  13   5       89.73       21.05     69.73 o 
   8  13   5        5.94       72.54     61.67 o 
   9  13   5       16.19      -16.97     64.50 o 
 -12  14   5        5.42       16.00     69.08 o 
 -11  14   5        4.99       15.55     54.30 o 
 -10  14   5       91.66      141.45     69.13 o 
  -9  14   5        4.68       16.73     45.35 o 
  -8  14   5       43.22       98.53     44.72 o 
  -7  14   5       76.21       60.67     38.29 o 
  -6  14   5       50.64       18.34     33.09 o 
  -5  14   5       13.13       24.20     30.97 o 
  -4  14   5      149.42      182.61     38.89 o 
  -3  14   5       15.65       19.03     26.35 o 
  -2  14   5      250.77      243.78     41.58 o 
  -1  14   5       18.57      -23.11     23.11 o 
   0  14   5      132.34      168.78     36.66 o 
   1  14   5       29.97      -13.13     29.77 o 
   2  14   5       58.10       77.28     33.22 o 
   3  14   5        0.96       47.84     33.66 o 
   4  14   5       14.31       25.27     32.61 o 
   5  14   5        7.68      -24.69     40.30 o 
   6  14   5       17.51        4.68     56.28 o 
   7  14   5       16.64       12.66     58.44 o 
   8  14   5        0.41      120.72     70.86 o 
 -11  15   5      243.36      242.89     70.86 o 
 -10  15   5        8.56      -31.43     54.41 o 
  -9  15   5       56.81       32.95     60.70 o 
  -8  15   5       45.13        9.14     56.88 o 
  -7  15   5      106.78      142.24     48.94 o 
  -6  15   5      563.20      635.89     86.75 o 
  -5  15   5      179.11      140.45     58.48 o 
  -4  15   5       49.01       38.11     37.46 o 
  -3  15   5        1.44       -0.48     49.96 o 
  -2  15   5       35.23       56.67     37.16 o 
  -1  15   5      557.34      537.83    149.35 o 
   0  15   5     1145.24     1212.49     87.86 o 
   1  15   5      474.16      499.76     52.92 o 
   2  15   5       53.10       82.31     35.62 o 
   3  15   5       33.00       29.29     33.97 o 
   4  15   5        3.02       33.51     40.53 o 
   5  15   5       79.48       11.73     57.14 o 
   6  15   5      213.45      254.71    137.84 o 
   7  15   5      264.03      346.05    103.95 o 
   8  15   5      154.14      307.61    121.22 o 
 -10  16   5      114.25      232.78     66.06 o 
  -9  16   5       27.20      -48.25     58.28 o 
  -8  16   5       38.85       28.82     60.14 o 
  -7  16   5       14.62      -15.86     52.80 o 
  -6  16   5       33.30       90.29     89.29 o 
  -5  16   5      153.48       56.21     55.99 o 
  -4  16   5        1.45        5.24     80.81 o 
  -3  16   5       71.09       50.51     65.50 o 
  -2  16   5       33.78       16.65     35.61 o 
  -1  16   5       38.63       33.48     38.65 o 
   0  16   5       68.10       50.22     49.04 o 
   1  16   5       21.07       85.26     53.62 o 
   2  16   5       13.81        4.90     72.89 o 
   3  16   5       34.12      -37.48     37.48 o 
   4  16   5       47.23       21.82     55.67 o 
   5  16   5       13.78       34.17     73.32 o 
   6  16   5        0.99       47.75     74.30 o 
   7  16   5       27.19       54.09     99.06 o 
  -9  17   5       16.98       74.89     68.80 o 
  -8  17   5        0.57       14.76     59.40 o 
  -7  17   5        0.44      -30.63     79.51 o 
  -6  17   5       99.48      -35.27     53.77 o 
  -5  17   5      427.18      382.03     80.92 o 
  -4  17   5       39.53       -9.08     52.14 o 
  -3  17   5        2.72        1.22     48.37 o 
  -2  17   5       70.71      105.19     56.22 o 
  -1  17   5        0.48      -62.74    121.87 o 
   0  17   5      119.88       61.00     73.67 o 
   1  17   5      123.61       93.28     58.85 o 
   2  17   5       17.63      -74.30     74.30 o 
   3  17   5        0.65      -15.35     50.47 o 
   4  17   5        9.39       27.34     76.25 o 
   5  17   5        3.54       74.34     63.55 o 
  -8  18   5        3.30      -13.28    102.00 o 
  -7  18   5        0.11      -33.46     63.80 o 
  -6  18   5        5.34      -17.77    128.72 o 
  -5  18   5        4.43      -19.03     59.68 o 
  -4  18   5      125.35      167.15    118.61 o 
  -3  18   5        8.72      -18.81    155.11 o 
  -2  18   5       68.33       57.06     56.13 o 
  -1  18   5       90.38       67.77     59.34 o 
   0  18   5       54.11       26.28     59.34 o 
   1  18   5       15.63      -32.59     73.64 o 
   2  18   5       85.18       18.25     84.07 o 
   3  18   5       69.50      109.19     63.63 o 
   4  18   5       39.72      167.49     96.46 o 
  -5  19   5        0.04       -9.55     65.15 o 
  -4  19   5       11.74       50.18     61.80 o 
  -3  19   5       20.59      -13.59     78.86 o 
  -2  19   5        0.62      -54.74     54.74 o 
  -1  19   5        1.66      -25.07     56.54 o 
   0  19   5        7.20       -5.21     89.94 o 
   1  19   5        0.60      -82.77     82.77 o 
 -17   0   6       21.32      -28.02    106.23 o 
 -16   0   6       44.54       54.74    101.02 o 
 -15   0   6     1325.03     1294.98    162.93 o 
 -14   0   6     1335.03     1435.75    171.40 o 
 -13   0   6     1036.00     1051.23    148.59 o 
 -12   0   6       70.87       76.32     30.25 o 
 -11   0   6      673.42      676.20     53.41 o 
 -10   0   6     3391.03     3631.68    104.02 o 
  -9   0   6     2898.44     3139.05     93.25 o 
  -8   0   6     4893.85     5156.40    122.08 o 
  -7   0   6     4170.76     4003.97    139.89 o 
  -6   0   6       26.09       17.21     17.10 o 
  -5   0   6     1343.85     1202.96     48.53 o 
  -4   0   6        0.84        1.76     15.56 o 
  -3   0   6     2367.21     2247.35     65.15 o 
  -2   0   6     7296.29     6911.63    114.29 o 
  -1   0   6     3241.51     3039.41     62.28 o 
   0   0   6      108.03      186.87     14.54 o 
   1   0   6       24.64       55.95     14.26 o 
   2   0   6      205.64      238.08     21.67 o 
   3   0   6        1.49        3.45     15.28 o 
   4   0   6     1750.89     1734.62     67.04 o 
   5   0   6       17.52      -13.28     24.18 o 
   6   0   6       92.43      143.77     27.78 o 
   7   0   6      988.14      919.15     47.64 o 
   8   0   6        2.22      123.18     78.21 o 
   9   0   6      117.13      -38.45     73.64 o 
  10   0   6      432.78      513.56    121.22 o 
  11   0   6      284.68      209.20    100.37 o 
  12   0   6      174.14       67.13     97.76 o 
 -17   1   6        1.23      -12.73     72.57 o 
 -16   1   6       23.07       -8.03     68.57 o 
 -15   1   6       10.91       43.42     64.28 o 
 -14   1   6        9.95      -50.10     57.90 o 
 -13   1   6      142.70      190.74     68.50 o 
 -12   1   6       63.20       83.15     24.92 o 
 -11   1   6       54.47       32.04     21.51 o 
 -10   1   6     2408.96     2457.13     60.15 o 
  -9   1   6        3.59       -7.18     18.20 o 
  -8   1   6       14.27        8.50     16.59 o 
  -7   1   6      393.07      398.66     26.38 o 
  -6   1   6      952.43     1246.00     35.78 o 
  -5   1   6     1824.08     1836.78     40.37 o 
  -4   1   6       69.79       85.22     14.40 o 
  -3   1   6      602.05      549.18     33.26 o 
  -2   1   6      494.11      543.46     24.09 o 
  -1   1   6     1019.16     1108.34     32.25 o 
   0   1   6       93.57      110.31      8.29 o 
   1   1   6      157.54      208.25     14.38 o 
   2   1   6     1519.40     1360.20     54.25 o 
   3   1   6      634.22      594.47     22.59 o 
   4   1   6      544.48      591.23     26.80 o 
   5   1   6      289.04      302.88     23.26 o 
   6   1   6      197.16      179.89     20.33 o 
   7   1   6      130.38      110.91     20.62 o 
   8   1   6       35.19       37.17     50.69 o 
   9   1   6      263.64      246.09     75.60 o 
  10   1   6      156.61      107.69    173.36 o 
  11   1   6       24.57      -36.39     57.05 o 
  12   1   6        5.06       88.97     70.41 o 
 -17   2   6       66.29       82.69     80.18 o 
 -16   2   6      146.89      162.12     79.05 o 
 -15   2   6      356.78      346.29     84.53 o 
 -14   2   6      169.94      109.34     68.41 o 
 -13   2   6       17.63       -5.93     52.94 o 
 -12   2   6      150.53      145.91     27.72 o 
 -11   2   6     1483.37     1448.33     49.56 o 
 -10   2   6     1792.34     1820.73     52.87 o 
  -9   2   6      340.91      339.29     27.96 o 
  -8   2   6     1889.90     1801.48     48.57 o 
  -7   2   6     1596.03     1470.98     43.06 o 
  -6   2   6     5204.91     6691.99     92.27 o 
  -5   2   6     2192.25     2639.73     49.55 o 
  -4   2   6     1099.18     1147.98     30.96 o 
  -3   2   6      410.95      402.59     20.21 o 
  -2   2   6     1171.22     1153.39     29.51 o 
  -1   2   6     9332.07    10152.14    112.22 o 
   0   2   6    11275.30    11309.01    122.98 o 
   1   2   6      649.32      607.06     25.43 o 
   2   2   6      640.91      684.00     23.81 o 
   3   2   6       99.08       83.60     15.29 o 
   4   2   6     1810.68     1728.23     38.49 o 
   5   2   6      280.79      291.39     24.79 o 
   6   2   6       57.02       50.13     16.97 o 
   7   2   6      743.72      796.66     74.31 o 
   8   2   6      334.79      321.83     67.71 o 
   9   2   6       13.99      -47.66     47.66 o 
  10   2   6       11.74       57.30     57.47 o 
  11   2   6       23.60       46.88     59.65 o 
  12   2   6       53.50       -0.16    152.50 o 
 -16   3   6      512.09      526.64     99.74 o 
 -15   3   6       90.83      169.28    106.56 o 
 -14   3   6       17.49      -29.03     57.25 o 
 -13   3   6       25.41      -39.56     54.15 o 
 -12   3   6     1707.93     1705.62     72.13 o 
 -11   3   6     8298.28     8220.41    134.75 o 
 -10   3   6     1481.31     1382.08     50.37 o 
  -9   3   6     1383.47     1535.01     47.66 o 
  -8   3   6      276.78      274.07     25.14 o 
  -7   3   6       39.49       19.32     15.20 o 
  -6   3   6     1727.55     1759.86     45.04 o 
  -5   3   6      617.91      502.73     24.90 o 
  -4   3   6     4902.62     4609.10     63.66 o 
  -3   3   6     4719.02     4439.87     61.12 o 
  -2   3   6     2409.17     2281.77     38.58 o 
  -1   3   6     1149.50     1328.87     33.05 o 
   0   3   6     7903.83     8287.32    112.16 o 
   1   3   6       10.32       12.70      8.95 o 
   2   3   6     3078.64     2854.36     51.03 o 
   3   3   6     3648.74     3567.85     55.92 o 
   4   3   6     2555.98     2532.24     47.44 o 
   5   3   6       27.48       27.50     15.60 o 
   6   3   6      372.99      374.90     24.40 o 
   7   3   6      164.16      168.08     31.01 o 
   8   3   6      645.78      797.88    176.62 o 
   9   3   6      718.46      841.32    147.94 o 
  10   3   6      370.89      374.81     80.83 o 
  11   3   6      139.78      137.69     67.74 o 
  12   3   6        0.57        9.73     68.43 o 
 -16   4   6       25.03      146.51     79.40 o 
 -15   4   6       39.11      119.41    110.47 o 
 -14   4   6        2.03       30.68     59.43 o 
 -13   4   6       37.59      -33.94     56.94 o 
 -12   4   6        6.17       33.47     29.88 o 
 -11   4   6     1214.27     1230.24     53.65 o 
 -10   4   6       15.83       10.78     24.22 o 
  -9   4   6        1.70       -1.49     22.60 o 
  -8   4   6       24.35       21.85     18.60 o 
  -7   4   6       25.58       36.29     16.39 o 
  -6   4   6        2.91        2.58     14.67 o 
  -5   4   6      752.50      923.09     31.67 o 
  -4   4   6       46.62       38.22     13.10 o 
  -3   4   6       49.00       39.85     10.34 o 
  -2   4   6      177.78      183.78     14.68 o 
  -1   4   6      994.36      982.56     38.74 o 
   0   4   6       70.29       99.19     14.84 o 
   1   4   6      387.53      434.63     20.04 o 
   2   4   6      699.26      708.23     28.47 o 
   3   4   6      357.30      333.76     20.39 o 
   4   4   6       14.03       19.87     13.97 o 
   5   4   6      410.93      422.96     28.28 o 
   6   4   6      366.94      391.30     25.79 o 
   7   4   6      464.44      422.12     36.95 o 
   8   4   6       12.88       73.79     50.10 o 
   9   4   6      109.63      100.49     66.48 o 
  10   4   6       10.54      -53.27     53.33 o 
  11   4   6        0.27      120.56     66.70 o 
  12   4   6        4.47       11.10     67.42 o 
 -16   5   6        7.18       19.41    116.98 o 
 -15   5   6      125.15      108.74     80.16 o 
 -14   5   6        0.01       40.85     64.28 o 
 -13   5   6        5.07      -44.72     54.02 o 
 -12   5   6      855.52      751.67     56.52 o 
 -11   5   6      921.59     1007.05     62.25 o 
 -10   5   6      542.17      525.03     35.71 o 
  -9   5   6      475.17      464.64     32.95 o 
  -8   5   6      559.79      582.37     34.47 o 
  -7   5   6       16.92        1.03     15.30 o 
  -6   5   6      794.78      796.82     33.96 o 
  -5   5   6     1848.23     1689.14     55.62 o 
  -4   5   6     2291.52     2075.95     39.93 o 
  -3   5   6     1301.57     1236.58     29.93 o 
  -2   5   6      894.15      874.48     22.90 o 
  -1   5   6       67.84      103.64     10.93 o 
   0   5   6      611.79      539.62     21.37 o 
   1   5   6     2581.11     2561.54     48.14 o 
   2   5   6     2362.55     2211.18     45.68 o 
   3   5   6     3657.58     3660.43     64.43 o 
   4   5   6     1001.69      984.72     40.14 o 
   5   5   6     2560.58     2509.19     57.82 o 
   6   5   6       39.93       11.46     16.51 o 
   7   5   6       74.02       94.30     26.92 o 
   8   5   6      213.07      162.55     57.87 o 
   9   5   6      340.95      319.23     70.39 o 
  10   5   6      817.97      945.07    103.69 o 
  11   5   6      202.58      346.19     81.51 o 
  12   5   6        6.54        5.21     96.46 o 
 -16   6   6       47.34       29.27     73.23 o 
 -15   6   6      106.83      239.95    145.66 o 
 -14   6   6      665.54      712.27    101.60 o 
 -13   6   6      404.52      425.81     80.80 o 
 -12   6   6      289.00      286.69     50.20 o 
 -11   6   6      348.77      286.51     38.33 o 
 -10   6   6      159.26      187.15     26.97 o 
  -9   6   6     3560.01     3469.63     75.89 o 
  -8   6   6     4324.20     4300.68     83.83 o 
  -7   6   6     2981.09     3054.47     67.07 o 
  -6   6   6     1059.50     1157.21     48.44 o 
  -5   6   6      787.90      742.65     30.42 o 
  -4   6   6      122.85      127.92     16.39 o 
  -3   6   6     1607.49     1694.18     36.52 o 
  -2   6   6     7801.96     7530.99     88.07 o 
  -1   6   6     2172.97     2012.57     36.52 o 
   0   6   6     1418.66     1446.20     32.88 o 
   1   6   6      749.17      737.85     30.24 o 
   2   6   6        0.69       18.56     12.95 o 
   3   6   6      341.76      311.60     21.80 o 
   4   6   6      614.80      625.45     35.91 o 
   5   6   6     1757.17     1706.52     46.57 o 
   6   6   6     1989.28     1803.37     57.66 o 
   7   6   6      232.73      273.22     34.17 o 
   8   6   6        2.95       54.20     39.74 o 
   9   6   6       12.18       10.64     49.47 o 
  10   6   6       87.28      217.02    103.62 o 
  11   6   6      737.62      682.36    151.20 o 
  12   6   6      149.01      269.16    116.01 o 
 -16   7   6       34.57       67.07     76.71 o 
 -15   7   6        3.43       37.65     68.99 o 
 -14   7   6       22.57      -34.52     57.99 o 
 -13   7   6        9.73      -26.36     46.15 o 
 -12   7   6        1.87       39.58     40.21 o 
 -11   7   6      507.99      508.14     47.08 o 
 -10   7   6      483.03      517.97     39.26 o 
  -9   7   6      477.77      479.43     36.05 o 
  -8   7   6      631.77      654.57     42.69 o 
  -7   7   6      167.61      192.53     23.81 o 
  -6   7   6       43.67       53.06     18.56 o 
  -5   7   6       59.88       67.19     21.39 o 
  -4   7   6       65.76       69.17     15.87 o 
  -3   7   6      199.12      194.10     17.07 o 
  -2   7   6       22.87        6.42     11.45 o 
  -1   7   6       17.62       -1.93     11.13 o 
   0   7   6       53.56       36.06     11.39 o 
   1   7   6      133.68      136.88     15.28 o 
   2   7   6      347.33      319.41     29.38 o 
   3   7   6       44.88       65.51     21.91 o 
   4   7   6      854.88      808.27     37.65 o 
   5   7   6      129.49      102.64     21.30 o 
   6   7   6      479.92      450.50     43.79 o 
   7   7   6       48.56      100.60     32.40 o 
   8   7   6        5.82       20.04     36.24 o 
   9   7   6       13.79       20.62     54.57 o 
  10   7   6        2.46      122.52     99.06 o 
  11   7   6        3.96      -20.86     84.07 o 
 -15   8   6       35.55      -15.73     68.67 o 
 -14   8   6      200.17      135.53     72.81 o 
 -13   8   6      180.32      176.92     53.45 o 
 -12   8   6      164.05      113.92     56.96 o 
 -11   8   6        4.49       -6.19     39.59 o 
 -10   8   6        1.60      -20.69     23.06 o 
  -9   8   6      183.14      177.09     32.53 o 
  -8   8   6      965.25      991.41     52.37 o 
  -7   8   6     2209.30     2306.66     57.84 o 
  -6   8   6     1722.98     1675.69     48.91 o 
  -5   8   6       14.66       17.99     16.56 o 
  -4   8   6        0.45        9.41     15.37 o 
  -3   8   6      661.05      649.65     32.88 o 
  -2   8   6     3077.52     2942.60     53.45 o 
  -1   8   6     1819.44     1674.31     39.17 o 
   0   8   6      853.67      839.53     38.25 o 
   1   8   6      821.30      808.56     37.51 o 
   2   8   6      289.66      267.95     29.48 o 
   3   8   6        2.15      -16.15     17.29 o 
   4   8   6      265.17      248.42     24.14 o 
   5   8   6       15.98       47.11     18.70 o 
   6   8   6     1481.37     1574.41     87.41 o 
   7   8   6      771.63      694.69     68.93 o 
   8   8   6       54.57      159.67     48.69 o 
   9   8   6        2.86      -51.58     51.58 o 
  10   8   6       90.30      190.30    102.32 o 
  11   8   6      251.91      341.50    127.74 o 
 -15   9   6        5.11      -35.78     69.88 o 
 -14   9   6       17.23       -2.37     61.24 o 
 -13   9   6       37.22       36.27     44.12 o 
 -12   9   6       35.25      102.65     49.11 o 
 -11   9   6      215.25      375.94     57.32 o 
 -10   9   6      522.50      576.67     50.13 o 
  -9   9   6      243.13      232.34     30.33 o 
  -8   9   6        0.94      -16.29     19.21 o 
  -7   9   6      625.61      563.08     36.00 o 
  -6   9   6     1270.55     1233.01     49.19 o 
  -5   9   6       57.92       46.75     18.42 o 
  -4   9   6      754.45      702.69     36.32 o 
  -3   9   6      836.18      918.55     35.51 o 
  -2   9   6      282.80      284.18     23.68 o 
  -1   9   6      415.85      379.15     21.24 o 
   0   9   6      104.62      107.60     22.37 o 
   1   9   6       86.66       95.80     20.52 o 
   2   9   6      128.04      121.56     23.60 o 
   3   9   6      695.95      651.99     47.26 o 
   4   9   6        5.53       22.69     21.18 o 
   5   9   6        2.66       -8.85     23.33 o 
   6   9   6       14.89       31.62     31.68 o 
   7   9   6      106.36      151.60     43.82 o 
   8   9   6      111.23      111.19     45.96 o 
   9   9   6      159.49      120.00     64.34 o 
  10   9   6       85.92      152.95     77.14 o 
  11   9   6        0.33      -45.62     90.59 o 
 -15  10   6       44.14      -14.99     95.80 o 
 -14  10   6      100.36       94.92     74.65 o 
 -13  10   6       88.57       17.31     59.09 o 
 -12  10   6       20.02        1.36     54.44 o 
 -11  10   6       49.70      -36.72     36.72 o 
 -10  10   6       13.71       61.92     31.98 o 
  -9  10   6      130.55      105.47     37.22 o 
  -8  10   6      795.71      840.25     50.12 o 
  -7  10   6      932.91      901.39     48.15 o 
  -6  10   6      208.84      253.03     28.29 o 
  -5  10   6      175.13      175.06     25.03 o 
  -4  10   6       20.63       28.33     21.95 o 
  -3  10   6       87.29       90.54     22.93 o 
  -2  10   6       28.51       19.04     17.58 o 
  -1  10   6     1138.01     1122.21     52.41 o 
   0  10   6     2961.57     2998.22     72.76 o 
   1  10   6        2.63      -15.26     19.96 o 
   2  10   6       73.92       95.01     24.65 o 
   3  10   6      476.54      453.91     35.99 o 
   4  10   6       40.75       59.57     24.63 o 
   5  10   6       46.55       35.29     26.61 o 
   6  10   6        3.12      -35.58     37.16 o 
   7  10   6       34.44       39.40     38.54 o 
   8  10   6        0.62       28.29     42.49 o 
   9  10   6       27.48       12.50     61.61 o 
  10  10   6       77.62       89.79     70.95 o 
 -14  11   6        2.52      141.42    108.84 o 
 -13  11   6       53.25       67.78    100.37 o 
 -12  11   6      229.68      151.99     67.55 o 
 -11  11   6      295.30      242.34     66.86 o 
 -10  11   6       55.04       51.74     38.27 o 
  -9  11   6      102.69       99.93     29.40 o 
  -8  11   6        0.84        3.72     22.25 o 
  -7  11   6      153.00      101.15     31.58 o 
  -6  11   6       68.50       58.00     21.71 o 
  -5  11   6       46.12       39.94     18.08 o 
  -4  11   6     1846.33     1866.06     58.53 o 
  -3  11   6     1049.82     1237.54     77.27 o 
  -2  11   6        9.71       18.35     19.45 o 
  -1  11   6      580.84      510.56     40.88 o 
   0  11   6        1.16        4.04     23.68 o 
   1  11   6      473.97      435.55     35.10 o 
   2  11   6      967.57     1027.69     49.44 o 
   3  11   6     1115.72     1292.67     59.70 o 
   4  11   6      543.62      550.48     51.25 o 
   5  11   6       83.76       72.26     33.62 o 
   6  11   6       52.72       28.43     39.47 o 
   7  11   6      109.56       93.59     61.50 o 
   8  11   6       44.17        2.51     55.62 o 
   9  11   6      188.20       95.06    155.44 o 
  10  11   6       79.74      172.17     79.52 o 
 -13  12   6       38.79      -33.88     69.36 o 
 -12  12   6       80.94       31.28     73.32 o 
 -11  12   6        9.19        3.21     43.46 o 
 -10  12   6       21.05       35.70     41.07 o 
  -9  12   6       63.93       55.81     31.93 o 
  -8  12   6      282.89      284.88     34.56 o 
  -7  12   6        4.56       12.94     24.75 o 
  -6  12   6        6.08       17.17     23.16 o 
  -5  12   6      194.61      231.05     29.60 o 
  -4  12   6        4.40       22.74     17.05 o 
  -3  12   6      108.21       50.14     34.35 o 
  -2  12   6      129.81      119.68     28.81 o 
  -1  12   6      330.84      229.66     32.59 o 
   0  12   6      387.55      321.35     42.04 o 
   1  12   6      128.61      139.09     29.45 o 
   2  12   6       27.64       40.33     26.29 o 
   3  12   6      115.92      118.18     30.39 o 
   4  12   6        2.93      -16.95     26.41 o 
   5  12   6      225.30      129.88     86.03 o 
   6  12   6      138.93      185.73     62.62 o 
   7  12   6        0.46       22.31     51.93 o 
   8  12   6        0.49      -60.28     60.28 o 
   9  12   6        0.60      -58.07     58.07 o 
 -13  13   6       37.59      -68.87     68.87 o 
 -12  13   6       92.66      -12.30     69.22 o 
 -11  13   6      116.79       42.02     52.24 o 
 -10  13   6       58.72       30.44     47.18 o 
  -9  13   6       47.46       60.35     31.54 o 
  -8  13   6       19.40       91.22     35.85 o 
  -7  13   6        5.49      -23.77     26.55 o 
  -6  13   6       25.63       29.19     27.19 o 
  -5  13   6      738.97      832.77     47.68 o 
  -4  13   6      291.49      281.87     36.62 o 
  -3  13   6      111.47       75.05     32.62 o 
  -2  13   6      285.03      242.27     34.12 o 
  -1  13   6       18.01      -20.78     24.50 o 
   0  13   6      462.66      415.85     40.85 o 
   1  13   6      293.47      358.21     39.66 o 
   2  13   6      331.65      361.29     43.62 o 
   3  13   6      242.07      276.91     42.09 o 
   4  13   6      257.58      205.83     48.38 o 
   5  13   6       10.35       19.18     53.23 o 
   6  13   6        2.66      -29.22     47.44 o 
   7  13   6       20.43       30.74    108.19 o 
   8  13   6       36.33       72.42     66.65 o 
   9  13   6       71.26       79.83     71.80 o 
 -12  14   6       46.20       22.87     71.53 o 
 -11  14   6        4.60      -49.88     49.88 o 
 -10  14   6        2.61      -40.01     46.79 o 
  -9  14   6       31.39        8.28     55.02 o 
  -8  14   6      227.66      247.47     46.30 o 
  -7  14   6      245.94      303.32     43.89 o 
  -6  14   6      833.41     1016.47    160.67 o 
  -5  14   6        7.47        4.45     29.75 o 
  -4  14   6        4.63       37.47     30.49 o 
  -3  14   6      113.59      113.06     44.87 o 
  -2  14   6       20.94       18.43     22.46 o 
  -1  14   6      399.78      402.30     47.07 o 
   0  14   6      337.59      341.84     44.94 o 
   1  14   6      169.79      161.04     37.19 o 
   2  14   6       46.93       29.06     35.46 o 
   3  14   6        4.71      -16.90     31.06 o 
   4  14   6      100.73      167.51    107.21 o 
   5  14   6      346.40      337.25     76.30 o 
   6  14   6      324.19      324.65    107.86 o 
   7  14   6      130.34      206.20     74.86 o 
   8  14   6       64.09       74.04    107.21 o 
 -11  15   6        0.03      -22.85     53.60 o 
 -10  15   6        2.10      -49.05     52.34 o 
  -9  15   6        9.33       41.64     58.72 o 
  -8  15   6        0.31       17.50     56.94 o 
  -7  15   6       82.82      101.85     59.38 o 
  -6  15   6     1001.87     1032.17    286.11 o 
  -5  15   6      376.78      306.40     51.86 o 
  -4  15   6       15.02       -1.87     36.37 o 
  -3  15   6       29.24        6.14     35.48 o 
  -2  15   6       88.31       92.68     51.93 o 
  -1  15   6      109.45      150.49     53.62 o 
   0  15   6      156.46      109.68     62.72 o 
   1  15   6       10.93       14.73     34.47 o 
   2  15   6        2.99       47.40     42.34 o 
   3  15   6       12.60      -13.71     38.01 o 
   4  15   6        0.76      -23.55     46.54 o 
   5  15   6        6.62      -49.13     51.38 o 
   6  15   6        0.12       47.32     92.87 o 
   7  15   6       44.80      -50.67     62.84 o 
 -10  16   6        1.98      -31.07     66.10 o 
  -9  16   6       42.25      -35.73     62.57 o 
  -8  16   6       27.02      -34.77     55.09 o 
  -7  16   6      192.62      162.36     68.96 o 
  -6  16   6       67.03      164.52     67.31 o 
  -5  16   6      312.55      329.79     86.03 o 
  -4  16   6       85.81       29.31     50.73 o 
  -3  16   6      105.02       66.93     40.29 o 
  -2  16   6       33.79        8.54     39.63 o 
  -1  16   6      156.40      224.68     72.02 o 
   0  16   6      493.23      471.98     77.04 o 
   1  16   6       39.89       52.85     53.69 o 
   2  16   6        0.18      -21.70     49.04 o 
   3  16   6        0.06        2.22     52.12 o 
   4  16   6       71.99      -42.26     54.61 o 
   5  16   6      123.79      154.50     73.73 o 
   6  16   6       68.10      142.65     82.77 o 
  -9  17   6       52.45       -5.99     66.07 o 
  -8  17   6       10.26      -53.35     53.35 o 
  -7  17   6       61.75      117.05     67.71 o 
  -6  17   6      156.77      138.21     66.36 o 
  -5  17   6      260.03      200.23     67.98 o 
  -4  17   6       51.83       72.38     59.45 o 
  -3  17   6        2.09      -15.26     49.61 o 
  -2  17   6       37.50       34.54     53.44 o 
  -1  17   6        1.75       10.41     46.54 o 
   0  17   6        1.96      148.59     90.59 o 
   1  17   6       54.29      154.49     65.42 o 
   2  17   6       10.87       91.73     61.52 o 
   3  17   6        4.81        6.71     70.39 o 
   4  17   6        5.54       19.27     60.41 o 
   5  17   6        6.02       91.24     90.59 o 
  -7  18   6        2.43      -21.98     60.22 o 
  -6  18   6       10.95       13.59     59.90 o 
  -5  18   6       59.95      145.44     67.27 o 
  -4  18   6       83.12       25.20     60.77 o 
  -3  18   6        2.39       27.66     78.53 o 
  -2  18   6       28.46       77.79     61.27 o 
  -1  18   6       11.47      -25.42     76.90 o 
   0  18   6       61.69      220.94    111.45 o 
   1  18   6       25.28      -20.86     86.68 o 
   2  18   6        2.39       23.93     61.83 o 
   3  18   6        0.01      122.52     91.24 o 
  -5  19   6      165.12      131.65     99.71 o 
  -4  19   6      144.91      184.18     72.81 o 
  -3  19   6       16.35       49.53     88.63 o 
  -2  19   6        0.71      -83.42     83.42 o 
  -1  19   6       12.41      -74.30     74.30 o 
 -17   1   7       70.11      156.56     84.55 o 
 -16   1   7      291.60      444.74     95.99 o 
 -15   1   7      763.16     1030.29    115.44 o 
 -14   1   7      136.72       81.88     62.24 o 
 -13   1   7       17.34       40.41     54.93 o 
 -12   1   7     1232.52     1197.16     47.30 o 
 -11   1   7      398.17      417.44     33.28 o 
 -10   1   7     4396.89     4338.86     84.64 o 
  -9   1   7     3498.41     3550.46     73.54 o 
  -8   1   7     2081.98     2131.42     54.04 o 
  -7   1   7      134.86      112.57     18.31 o 
  -6   1   7      310.12      311.67     22.66 o 
  -5   1   7      783.70      862.10     32.49 o 
  -4   1   7     3856.57     3726.71     66.33 o 
  -3   1   7     5513.05     5394.87     83.86 o 
  -2   1   7     5177.55     4797.58     63.78 o 
  -1   1   7    12903.18    12916.06    137.14 o 
   0   1   7     3554.19     3740.11     50.39 o 
   1   1   7       36.06       51.85     10.56 o 
   2   1   7     1052.27     1078.60     27.59 o 
   3   1   7     1589.72     1635.01     37.59 o 
   4   1   7     3959.06     3852.81     71.46 o 
   5   1   7     1616.18     1625.46     49.16 o 
   6   1   7      195.57      255.51     24.27 o 
   7   1   7       39.02        6.35     79.18 o 
   8   1   7       21.23       92.56     60.28 o 
   9   1   7      296.94      336.37     90.26 o 
  10   1   7      366.96      257.17     73.91 o 
  11   1   7      102.84      140.00     70.39 o 
  12   1   7      134.81      160.45     93.20 o 
 -17   2   7        3.30        2.62     76.43 o 
 -16   2   7       17.66      -22.78     70.39 o 
 -15   2   7       14.28      -38.44     62.89 o 
 -14   2   7       18.61       57.89    110.47 o 
 -13   2   7      822.31      808.29     71.13 o 
 -12   2   7        4.59       33.60     21.77 o 
 -11   2   7      306.06      316.36     31.08 o 
 -10   2   7     2305.80     2394.41     62.64 o 
  -9   2   7        0.71      -10.65     19.23 o 
  -8   2   7        2.17        2.57     17.22 o 
  -7   2   7      472.13      512.01     33.43 o 
  -6   2   7     2525.04     2653.19     78.92 o 
  -5   2   7     5730.12     5745.45     77.67 o 
  -4   2   7     1279.57     1193.24     33.44 o 
  -3   2   7      861.54      901.59     28.15 o 
  -2   2   7       70.31       76.85     10.42 o 
  -1   2   7     4169.48     4462.81     63.25 o 
   0   2   7      409.67      437.54     21.92 o 
   1   2   7      879.80      788.31     23.93 o 
   2   2   7      923.63      899.17     26.59 o 
   3   2   7     1048.41     1058.16     34.25 o 
   4   2   7        5.01       -3.36     16.01 o 
   5   2   7     2526.96     2676.26     66.52 o 
   6   2   7      123.94       76.74     19.22 o 
   7   2   7      202.72      230.81     42.42 o 
   8   2   7      676.44      768.25    101.34 o 
   9   2   7      183.66      287.01     71.66 o 
  10   2   7       12.85       42.18     62.67 o 
  11   2   7        1.31       62.18     58.34 o 
  12   2   7        2.10       89.53     86.68 o 
 -17   3   7        0.97      -66.36     66.36 o 
 -16   3   7       50.25       22.03     72.28 o 
 -15   3   7       79.88      115.61     70.90 o 
 -14   3   7       38.71      -35.34     57.21 o 
 -13   3   7      182.66      169.28     47.23 o 
 -12   3   7      259.44      258.39     47.74 o 
 -11   3   7     1220.09     1267.22     48.45 o 
 -10   3   7      692.85      682.60     40.32 o 
  -9   3   7      575.56      623.74     36.51 o 
  -8   3   7       27.15       42.17     20.00 o 
  -7   3   7      915.25      896.60     34.21 o 
  -6   3   7      629.77      715.66     32.62 o 
  -5   3   7     1014.98     1183.50     32.75 o 
  -4   3   7      343.35      371.83     26.78 o 
  -3   3   7     1010.98     1012.24     28.24 o 
  -2   3   7     3548.01     3468.36     59.04 o 
  -1   3   7     3952.43     4123.28     65.56 o 
   0   3   7     5767.59     6489.76    107.31 o 
   1   3   7      345.14      405.46     23.37 o 
   2   3   7       72.45       71.61     12.96 o 
   3   3   7        6.70        5.39     13.06 o 
   4   3   7      202.17      215.87     23.02 o 
   5   3   7     4120.63     3840.06     68.95 o 
   6   3   7      229.02      232.35     26.01 o 
   7   3   7      168.07      142.02     37.59 o 
   8   3   7       92.29      119.43     79.18 o 
   9   3   7       22.50       87.20    117.96 o 
  10   3   7        5.32       -8.04     55.90 o 
  11   3   7        3.53        5.27     59.36 o 
  12   3   7       10.07       -2.89     65.59 o 
 -16   4   7        4.37      -42.08     67.70 o 
 -15   4   7       11.30      -69.08     69.08 o 
 -14   4   7      152.63      198.02    115.68 o 
 -13   4   7      822.10      888.74     77.07 o 
 -12   4   7      940.99     1085.64     64.07 o 
 -11   4   7     1658.28     1628.59     61.46 o 
 -10   4   7     1681.25     1779.90     56.21 o 
  -9   4   7      235.62      346.88     30.30 o 
  -8   4   7      674.88      749.15     35.50 o 
  -7   4   7     1662.82     1605.23     60.48 o 
  -6   4   7     5199.93     5450.51     97.75 o 
  -5   4   7     1345.85     1215.76     37.49 o 
  -4   4   7     2064.51     2008.91     41.82 o 
  -3   4   7     1698.80     1683.99     36.36 o 
  -2   4   7       13.60       -1.74     12.28 o 
  -1   4   7      362.55      306.23     20.87 o 
   0   4   7     2051.37     1964.82     43.96 o 
   1   4   7     5481.48     5219.06     79.24 o 
   2   4   7     3674.04     3613.69     57.21 o 
   3   4   7     1218.45     1232.44     46.62 o 
   4   4   7       19.86       29.09     15.56 o 
   5   4   7     1989.50     1980.06     50.26 o 
   6   4   7      691.91      708.27     43.91 o 
   7   4   7       46.77       76.52     39.42 o 
   8   4   7      925.16      948.13     95.68 o 
   9   4   7      434.71      390.82     79.21 o 
  10   4   7      211.59      208.98    108.19 o 
  11   4   7        0.90      -32.25     57.99 o 
 -16   5   7       37.56      -67.66     70.73 o 
 -15   5   7       50.63      -63.71    113.73 o 
 -14   5   7      209.33      118.24     67.98 o 
 -13   5   7      134.17       95.23     64.84 o 
 -12   5   7       46.22       24.48     37.18 o 
 -11   5   7      285.20      283.16     30.45 o 
 -10   5   7      233.87      246.47     29.10 o 
  -9   5   7      899.93      897.20     83.92 o 
  -8   5   7      949.30     1019.48     52.73 o 
  -7   5   7       67.38       95.42     23.37 o 
  -6   5   7      371.18      366.70     30.98 o 
  -5   5   7       28.06       39.65     19.03 o 
  -4   5   7     2822.46     2884.39     56.52 o 
  -3   5   7     2433.18     2372.30     42.16 o 
  -2   5   7     2622.05     2491.67     45.12 o 
  -1   5   7     1054.88     1056.43     33.79 o 
   0   5   7      186.63      146.80     17.29 o 
   1   5   7        8.71        1.77     14.13 o 
   2   5   7       58.15       52.54     12.89 o 
   3   5   7     1045.65     1117.05     35.19 o 
   4   5   7      710.10      705.30     31.20 o 
   5   5   7      604.89      606.79     35.34 o 
   6   5   7       37.99       59.03     25.19 o 
   7   5   7       44.27       74.67     32.08 o 
   8   5   7        7.78      -43.28     43.28 o 
   9   5   7        0.44       73.21     55.64 o 
  10   5   7       20.99       46.31     63.47 o 
  11   5   7       48.08      -24.11     99.71 o 
 -16   6   7       59.81       13.67     75.81 o 
 -15   6   7       85.66      160.31     75.26 o 
 -14   6   7       30.40       -4.34     60.89 o 
 -13   6   7      182.82      221.24     86.57 o 
 -12   6   7      204.21      246.28     49.93 o 
 -11   6   7      129.17      182.99     30.86 o 
 -10   6   7      722.73      769.80     54.82 o 
  -9   6   7       11.11        7.71     21.10 o 
  -8   6   7        2.46       41.77     19.95 o 
  -7   6   7      305.49      345.14     29.77 o 
  -6   6   7     1166.07     1262.77     45.28 o 
  -5   6   7     2076.35     2122.27     50.94 o 
  -4   6   7     1875.36     1876.78     40.11 o 
  -3   6   7      576.14      605.63     29.60 o 
  -2   6   7     1045.69      992.82     25.91 o 
  -1   6   7      442.90      458.27     22.70 o 
   0   6   7      394.43      386.13     21.09 o 
   1   6   7      317.78      332.86     21.13 o 
   2   6   7      108.65      138.83     22.82 o 
   3   6   7      272.73      265.49     21.80 o 
   4   6   7       40.58       21.19     18.51 o 
   5   6   7        0.13       12.50     17.59 o 
   6   6   7       81.07      141.75     33.19 o 
   7   6   7       87.19       81.67     32.98 o 
   8   6   7      168.34      167.64     47.32 o 
   9   6   7       63.24       -3.91     80.81 o 
  10   6   7       26.63      142.08    108.19 o 
  11   6   7       25.81       45.62     95.80 o 
 -16   7   7      200.62      118.00     81.33 o 
 -15   7   7       87.07       66.84    102.97 o 
 -14   7   7      237.39      235.97     75.97 o 
 -13   7   7        4.50      -11.78     40.34 o 
 -12   7   7       45.86       66.39     42.78 o 
 -11   7   7      146.57      117.17     32.71 o 
 -10   7   7       33.91       28.90     24.59 o 
  -9   7   7     2092.27     2299.19    121.43 o 
  -8   7   7     1851.09     2024.86     78.69 o 
  -7   7   7     1244.43     1293.40     48.21 o 
  -6   7   7      188.67      190.06     22.04 o 
  -5   7   7      103.02       61.89     15.18 o 
  -4   7   7     1048.01      936.51     36.67 o 
  -3   7   7     3079.52     2860.85     50.16 o 
  -2   7   7     2975.66     2698.88     47.41 o 
  -1   7   7     1657.56     1599.70     34.65 o 
   0   7   7      160.50      169.04     19.73 o 
   1   7   7      160.04      131.28     21.62 o 
   2   7   7      312.85      299.00     21.24 o 
   3   7   7     1149.42     1142.47     36.83 o 
   4   7   7      640.95      635.96     31.99 o 
   5   7   7       65.29       65.09     31.53 o 
   6   7   7      393.44      386.55     61.35 o 
   7   7   7       82.26       36.98     37.74 o 
   8   7   7        4.56      -28.28     84.07 o 
   9   7   7       49.03      -21.51     76.90 o 
  10   7   7      112.72      157.72    106.23 o 
  11   7   7      391.50      408.63    140.12 o 
 -15   8   7       35.23       25.09    113.73 o 
 -14   8   7        9.16       23.61     64.86 o 
 -13   8   7        0.41      -30.71     41.56 o 
 -12   8   7       12.59       40.22     43.36 o 
 -11   8   7       30.81       20.27     30.43 o 
 -10   8   7        1.86      -23.64     23.64 o 
  -9   8   7      172.22      153.49     29.98 o 
  -8   8   7       57.12       58.35     25.60 o 
  -7   8   7      449.16      411.72     32.20 o 
  -6   8   7      218.32      224.66     23.62 o 
  -5   8   7     1054.86     1051.83     38.85 o 
  -4   8   7      616.97      549.48     30.17 o 
  -3   8   7       10.53        3.69     13.96 o 
  -2   8   7       54.74       64.63     15.72 o 
  -1   8   7      803.74      847.87     31.75 o 
   0   8   7      387.12      394.26     23.77 o 
   1   8   7      264.58      242.47     19.36 o 
   2   8   7      491.49      439.51     25.99 o 
   3   8   7      591.18      636.19     32.39 o 
   4   8   7       52.35       54.65     29.63 o 
   5   8   7        0.14      -17.63     22.49 o 
   6   8   7        2.25      -45.07     54.71 o 
   7   8   7       19.48       67.89     39.67 o 
   8   8   7       14.44       16.24     51.38 o 
   9   8   7        1.26      -39.29     55.86 o 
  10   8   7      113.25       17.60     96.46 o 
 -15   9   7       72.23      -22.97     68.84 o 
 -14   9   7       28.18        6.48    100.69 o 
 -13   9   7      144.94       73.87     62.29 o 
 -12   9   7        2.38      -15.76     51.74 o 
 -11   9   7       21.06       44.40     44.03 o 
 -10   9   7      241.56      284.73     36.22 o 
  -9   9   7     1163.19     1260.22     57.63 o 
  -8   9   7      436.30      444.26     31.58 o 
  -7   9   7       67.97       91.92     28.05 o 
  -6   9   7      187.10      189.90     26.26 o 
  -5   9   7       64.04       51.67     27.90 o 
  -4   9   7      522.52      558.97     33.04 o 
  -3   9   7     2004.37     2037.38     49.99 o 
  -2   9   7     2613.71     2666.38     55.13 o 
  -1   9   7     1159.87     1168.71     40.38 o 
   0   9   7      689.47      717.16     39.62 o 
   1   9   7       42.60       65.34     21.26 o 
   2   9   7       56.61       21.30     31.61 o 
   3   9   7      600.26      652.72     53.97 o 
   4   9   7      299.24      330.88     30.63 o 
   5   9   7      339.66      324.80     42.46 o 
   6   9   7      124.60      123.61     45.40 o 
   7   9   7        2.34       60.74     42.59 o 
   8   9   7       14.43       26.66     53.84 o 
   9   9   7       27.05      114.30     66.78 o 
  10   9   7       45.01       43.01     99.06 o 
 -15  10   7        7.66      -67.71     67.71 o 
 -14  10   7       19.40        7.33     66.99 o 
 -13  10   7       71.94      119.48     66.39 o 
 -12  10   7      265.73      206.10     80.81 o 
 -11  10   7      104.45      162.18     61.77 o 
 -10  10   7       27.23       24.64     40.64 o 
  -9  10   7       66.17       83.16     28.50 o 
  -8  10   7        2.10      -11.65     21.08 o 
  -7  10   7       76.40       48.47     21.94 o 
  -6  10   7       19.41       -6.19     22.13 o 
  -5  10   7      342.01      381.40     33.64 o 
  -4  10   7      702.17      869.68     43.95 o 
  -3  10   7       54.56       22.03     21.69 o 
  -2  10   7       31.29       27.32     19.85 o 
  -1  10   7       18.32       14.13     21.84 o 
   0  10   7       28.42       29.74     21.64 o 
   1  10   7      876.14      905.61     46.05 o 
   2  10   7      597.77      580.24     55.50 o 
   3  10   7      143.01      155.99     25.91 o 
   4  10   7        0.28       -2.86     34.78 o 
   5  10   7        1.09       60.03     39.27 o 
   6  10   7      423.13      571.12     67.53 o 
   7  10   7      281.65      345.12     58.38 o 
   8  10   7       71.10       92.01     63.47 o 
   9  10   7       80.60       97.34     68.18 o 
  10  10   7        1.57      -60.85    108.84 o 
 -14  11   7       30.31      187.05    119.92 o 
 -13  11   7       24.13      -29.37     61.52 o 
 -12  11   7       36.57       12.06     66.80 o 
 -11  11   7        0.05       -2.51     66.18 o 
 -10  11   7       30.47      -21.63     40.36 o 
  -9  11   7       59.72       84.29     32.39 o 
  -8  11   7       36.73       77.19     24.80 o 
  -7  11   7       53.35       84.05     26.36 o 
  -6  11   7        3.81      -21.31     21.31 o 
  -5  11   7      300.64      335.56     32.68 o 
  -4  11   7       19.81        8.86     21.92 o 
  -3  11   7        0.13      -24.68     24.68 o 
  -2  11   7        0.43      -13.79     23.23 o 
  -1  11   7      654.94      637.27     46.20 o 
   0  11   7       36.06       37.50     24.53 o 
   1  11   7       33.41       13.89     22.31 o 
   2  11   7        3.27       22.89     21.94 o 
   3  11   7      151.24       46.12     41.92 o 
   4  11   7        1.25      -19.92     29.83 o 
   5  11   7       35.91       81.53     44.73 o 
   6  11   7       27.36      -48.69     48.69 o 
   7  11   7        0.02       22.40     78.86 o 
   8  11   7       37.80       49.52    111.77 o 
   9  11   7        1.51       32.77    179.22 o 
 -13  12   7       77.74      122.03     76.00 o 
 -12  12   7      237.11      218.54     61.92 o 
 -11  12   7      271.39      267.08     58.70 o 
 -10  12   7        9.24      -31.71     36.22 o 
  -9  12   7       12.68        7.70     29.05 o 
  -8  12   7      115.53       46.01     33.19 o 
  -7  12   7      176.35       87.59     34.25 o 
  -6  12   7     1189.65     1188.32     67.59 o 
  -5  12   7      336.83      372.21     34.46 o 
  -4  12   7      258.67      287.94     31.47 o 
  -3  12   7      273.23      290.01     34.98 o 
  -2  12   7       11.80       26.22     24.31 o 
  -1  12   7      161.67      104.69     28.77 o 
   0  12   7      781.59      882.32     52.32 o 
   1  12   7     1529.79     1660.86     67.79 o 
   2  12   7      921.16      930.17     55.08 o 
   3  12   7      209.95      268.56     74.49 o 
   4  12   7      287.63      214.71     64.93 o 
   5  12   7        0.22       -3.33     50.38 o 
   6  12   7      155.38      176.66     83.10 o 
   7  12   7      146.78      239.27     75.89 o 
   8  12   7      111.42      257.65    172.38 o 
   9  12   7       81.10       71.69    100.37 o 
 -13  13   7       28.68      -68.34     68.34 o 
 -12  13   7       23.82       11.53     66.80 o 
 -11  13   7      140.01      132.49    121.87 o 
 -10  13   7       12.00      -37.77     40.92 o 
  -9  13   7       25.63      -22.09     30.29 o 
  -8  13   7      174.62      221.32     36.35 o 
  -7  13   7      169.45      162.46     40.23 o 
  -6  13   7       97.94       63.85     30.32 o 
  -5  13   7       19.43       27.18     29.63 o 
  -4  13   7      199.90      116.91     31.52 o 
  -3  13   7      855.52      886.49     54.30 o 
  -2  13   7        7.22       26.94     25.81 o 
  -1  13   7        2.90      -13.01     24.04 o 
   0  13   7        2.65       -8.58     28.90 o 
   1  13   7        3.42       25.24     32.03 o 
   2  13   7       20.78       35.78     36.91 o 
   3  13   7      121.94       75.91     42.68 o 
   4  13   7      125.55      171.06     64.19 o 
   5  13   7      168.95      151.87     63.59 o 
   6  13   7       16.97       27.77    110.79 o 
   7  13   7        1.05        7.72     58.04 o 
   8  13   7        1.04      -58.86     61.62 o 
 -12  14   7       37.82      -64.19     66.36 o 
 -11  14   7       32.41      -60.67     60.67 o 
 -10  14   7       13.50      -45.48     45.48 o 
  -9  14   7       41.03        3.77     41.72 o 
  -8  14   7      116.22       82.97     30.81 o 
  -7  14   7      152.21       34.93     40.19 o 
  -6  14   7        0.34       -8.84     35.38 o 
  -5  14   7       27.06       -5.78     48.07 o 
  -4  14   7       32.57       -1.61     43.75 o 
  -3  14   7        2.18        9.58     57.34 o 
  -2  14   7      141.44       36.57     36.38 o 
  -1  14   7      147.15       98.02     35.08 o 
   0  14   7      157.55      107.85     37.06 o 
   1  14   7       39.30       41.13     41.06 o 
   2  14   7        0.30       24.07     39.86 o 
   3  14   7       56.94       96.76     44.25 o 
   4  14   7       45.79       71.24     68.76 o 
   5  14   7        4.17       -7.43     69.08 o 
   6  14   7       11.65       87.93     64.28 o 
   7  14   7       16.12       20.46     65.57 o 
 -11  15   7       37.82       15.74     55.66 o 
 -10  15   7       43.07       48.11     69.10 o 
  -9  15   7       47.50       37.29     58.29 o 
  -8  15   7      320.54      361.06     80.86 o 
  -7  15   7      268.03      295.99     70.39 o 
  -6  15   7        3.03       -6.42     38.84 o 
  -5  15   7       32.64       56.52     41.82 o 
  -4  15   7      155.01      159.98     58.55 o 
  -3  15   7      169.48      203.55     55.90 o 
  -2  15   7      526.11      623.23     67.30 o 
  -1  15   7      374.99      497.01     84.27 o 
   0  15   7       12.55       -5.99     73.64 o 
   1  15   7        2.12      -36.03     46.37 o 
   2  15   7       23.12       62.91     50.67 o 
   3  15   7       54.12       26.53     51.05 o 
   4  15   7      117.50      144.12     64.62 o 
   5  15   7       68.63       34.41     61.22 o 
   6  15   7      127.17      102.03     71.19 o 
 -10  16   7       32.88       20.53     67.28 o 
  -9  16   7       11.25       -0.20     67.02 o 
  -8  16   7       16.78        8.46     59.66 o 
  -7  16   7        8.27      -40.14     70.71 o 
  -6  16   7       66.50       10.05     54.47 o 
  -5  16   7      361.50      351.47    110.47 o 
  -4  16   7       81.65       88.94     45.24 o 
  -3  16   7        9.05        8.31     50.26 o 
  -2  16   7       13.11       60.30     52.45 o 
  -1  16   7      436.61      235.85     70.04 o 
   0  16   7      332.25      326.45     74.00 o 
   1  16   7        1.84      -50.94     50.94 o 
   2  16   7        5.08       37.22     63.22 o 
   3  16   7        0.08       30.97     55.76 o 
   4  16   7        2.93       15.18     59.48 o 
   5  16   7        1.35      -23.39     62.41 o 
  -9  17   7        0.44      -20.20     85.38 o 
  -8  17   7       52.73      101.70     68.65 o 
  -7  17   7        6.81        8.27     63.83 o 
  -6  17   7       65.32        0.85     61.06 o 
  -5  17   7       74.72      -22.65     77.56 o 
  -4  17   7       60.51      -19.19     50.33 o 
  -3  17   7        0.57      -43.67     76.25 o 
  -2  17   7       17.27       66.48     78.86 o 
  -1  17   7       35.22      -39.76     72.34 o 
   0  17   7       37.55      -23.47     54.83 o 
   1  17   7       68.04       91.01     62.29 o 
   2  17   7        0.27       49.62     62.89 o 
   3  17   7       11.71       51.05     59.31 o 
   4  17   7        7.28        5.21     79.51 o 
  -7  18   7       59.14      -41.06     89.29 o 
  -6  18   7       99.38      129.25     69.41 o 
  -5  18   7      127.92      106.95     99.71 o 
  -4  18   7       99.79      144.68    102.32 o 
  -3  18   7       11.55       86.03     89.94 o 
  -2  18   7       44.57      -42.36     84.07 o 
  -1  18   7      165.35      291.97    119.27 o 
   0  18   7      110.22      172.71    115.36 o 
   1  18   7      143.88      149.63     70.55 o 
   2  18   7       20.11      150.55     89.94 o 
 -17   0   8      181.93       13.03    110.79 o 
 -16   0   8      474.15      423.62    136.21 o 
 -15   0   8      226.50      235.92    114.05 o 
 -14   0   8       39.27      -48.23     80.81 o 
 -13   0   8      481.06      453.37     67.46 o 
 -12   0   8        2.72      -22.45     40.95 o 
 -11   0   8      746.53      817.98     60.78 o 
 -10   0   8     1538.07     1573.52     76.39 o 
  -9   0   8     1347.76     1342.77     82.23 o 
  -8   0   8      354.01      417.84     49.90 o 
  -7   0   8      671.50      701.26     41.94 o 
  -6   0   8     2261.02     2645.82     82.00 o 
  -5   0   8     2664.57     2513.27     85.66 o 
  -4   0   8    11531.28    11743.96    220.00 o 
  -3   0   8     8645.14     8604.57    184.09 o 
  -2   0   8     5707.86     5469.14    110.15 o 
  -1   0   8        2.78        3.89     14.15 o 
   0   0   8     1971.48     2175.79     48.81 o 
   1   0   8        6.24        7.79     13.22 o 
   2   0   8     4442.78     4375.69    130.85 o 
   3   0   8     2571.30     2552.98     70.61 o 
   4   0   8     8712.58     8402.10    176.88 o 
   5   0   8     2583.71     2500.32     85.64 o 
   6   0   8       80.98      117.48     39.17 o 
   7   0   8      955.48      741.66    125.13 o 
   8   0   8      587.18      643.90    121.22 o 
   9   0   8     1084.35     1245.45    153.16 o 
  10   0   8      576.32      660.20    134.91 o 
  11   0   8      215.88      333.68    115.36 o 
 -17   1   8       59.32      -75.60     75.60 o 
 -16   1   8       45.90      123.58    111.45 o 
 -15   1   8       28.60      -15.26    101.02 o 
 -14   1   8       77.66      113.39     66.32 o 
 -13   1   8       34.63      -34.64     34.64 o 
 -12   1   8       22.64       29.03     22.55 o 
 -11   1   8       35.13       28.92     23.23 o 
 -10   1   8        2.05       -1.04     34.78 o 
  -9   1   8       41.69       62.74     22.03 o 
  -8   1   8      177.68      192.66     25.51 o 
  -7   1   8      244.05      240.11     21.70 o 
  -6   1   8      308.87      447.29     42.19 o 
  -5   1   8     1504.59     1556.63     43.92 o 
  -4   1   8      869.23      811.95     33.26 o 
  -3   1   8       44.13       48.79     14.08 o 
  -2   1   8      169.29      120.58     14.44 o 
  -1   1   8      428.62      436.33     24.15 o 
   0   1   8      714.20      861.73     27.87 o 
   1   1   8      150.99      166.64     14.07 o 
   2   1   8      178.52      201.04     16.94 o 
   3   1   8      159.42      160.27     18.15 o 
   4   1   8     1016.28     1076.67     47.38 o 
   5   1   8       27.29       40.81     20.38 o 
   6   1   8      450.86      375.29     33.19 o 
   7   1   8      181.79      114.77     55.96 o 
   8   1   8       46.16       49.59     55.50 o 
   9   1   8       66.95      108.82     61.98 o 
  10   1   8       26.02       65.61     60.44 o 
  11   1   8        1.57      -26.61     59.91 o 
 -17   2   8       61.66      -17.60     70.51 o 
 -16   2   8      172.72       81.68     73.77 o 
 -15   2   8      157.32      368.74     87.66 o 
 -14   2   8      136.35       15.64     58.99 o 
 -13   2   8      116.25       85.53     42.34 o 
 -12   2   8       15.43       25.57     22.59 o 
 -11   2   8      577.23      585.07     39.02 o 
 -10   2   8     2148.56     2178.97     63.39 o 
  -9   2   8     1087.83     1149.55     46.58 o 
  -8   2   8       26.75       24.09     18.02 o 
  -7   2   8      854.29      897.08     47.56 o 
  -6   2   8      100.77       60.74     16.80 o 
  -5   2   8     3285.39     3296.72     98.02 o 
  -4   2   8     1591.44     1467.13     42.84 o 
  -3   2   8     2534.35     2326.19     43.61 o 
  -2   2   8     2409.96     2126.39     46.91 o 
  -1   2   8     1032.17     1097.91     33.75 o 
   0   2   8     4329.19     4490.48     67.00 o 
   1   2   8        8.50       -8.65     13.15 o 
   2   2   8      846.98      805.42     32.06 o 
   3   2   8      926.45      943.99     35.01 o 
   4   2   8     3029.78     2975.95     55.96 o 
   5   2   8     6628.32     6306.22    115.94 o 
   6   2   8        0.34       21.72     25.21 o 
   7   2   8       82.02      101.78     54.43 o 
   8   2   8       11.77        0.29     91.57 o 
   9   2   8       86.24       84.70     83.42 o 
  10   2   8      367.25      484.95     88.23 o 
  11   2   8       57.02      225.21     82.12 o 
 -17   3   8       12.51     -117.64    117.64 o 
 -16   3   8       10.47       20.82     70.02 o 
 -15   3   8      177.28      122.78    135.88 o 
 -14   3   8      554.09      653.72    272.42 o 
 -13   3   8     1495.68     1610.29     91.84 o 
 -12   3   8       39.21        2.13     22.27 o 
 -11   3   8      459.71      433.98     35.57 o 
 -10   3   8      268.28      221.94     29.97 o 
  -9   3   8      621.28      680.05     39.79 o 
  -8   3   8     2794.16     2945.21     63.67 o 
  -7   3   8     1068.70     1063.25     41.59 o 
  -6   3   8     2184.00     2216.66     55.85 o 
  -5   3   8     3105.33     3126.11     54.85 o 
  -4   3   8      879.82      872.68     29.67 o 
  -3   3   8      331.30      390.35     21.13 o 
  -2   3   8     5434.01     5625.89     84.00 o 
  -1   3   8      291.60      242.59     19.04 o 
   0   3   8      652.67      624.22     31.31 o 
   1   3   8     2305.67     2196.00     49.61 o 
   2   3   8      869.15      907.11     29.54 o 
   3   3   8       14.02       21.26     14.77 o 
   4   3   8      945.55      958.22     40.22 o 
   5   3   8     1947.84     2055.75     53.57 o 
   6   3   8     1233.39     1355.30     63.31 o 
   7   3   8     1126.43     1183.92    100.10 o 
   8   3   8      277.61      226.25     63.11 o 
   9   3   8       61.82      124.80     60.96 o 
  10   3   8      160.27      315.78     77.73 o 
  11   3   8       91.25       72.27     67.48 o 
 -16   4   8       88.69       43.23     72.35 o 
 -15   4   8       19.08       -4.82     61.71 o 
 -14   4   8      144.16       89.26     63.09 o 
 -13   4   8      170.51      138.75     54.67 o 
 -12   4   8       63.18       85.87     41.30 o 
 -11   4   8      240.40      245.63     30.33 o 
 -10   4   8      128.53      156.37     27.39 o 
  -9   4   8       66.44       85.57     24.69 o 
  -8   4   8      422.92      481.59     31.61 o 
  -7   4   8     1140.00     1332.41     46.05 o 
  -6   4   8       80.28       46.62     24.87 o 
  -5   4   8       26.66       44.14     14.34 o 
  -4   4   8       31.15       35.03     12.93 o 
  -3   4   8      123.48      142.50     18.55 o 
  -2   4   8       73.73       64.64     17.44 o 
  -1   4   8       96.93      102.46     18.21 o 
   0   4   8       33.94       16.73     17.97 o 
   1   4   8      129.79      124.21     18.91 o 
   2   4   8       33.29       23.60     12.82 o 
   3   4   8       98.65       79.58     16.37 o 
   4   4   8       90.35       68.99     20.13 o 
   5   4   8      504.09      450.68     44.41 o 
   6   4   8       55.79       39.33     25.44 o 
   7   4   8      305.95      212.16     64.49 o 
   8   4   8       10.17      -13.85     59.96 o 
   9   4   8        0.12      -18.44     51.04 o 
  10   4   8       48.95      -21.55     57.82 o 
  11   4   8       32.06      209.86    112.10 o 
 -16   5   8       84.29      -38.80     71.36 o 
 -15   5   8       67.48      -31.07     69.08 o 
 -14   5   8      720.37      673.69    232.99 o 
 -13   5   8      371.32      352.67     59.88 o 
 -12   5   8      176.98      240.84     38.54 o 
 -11   5   8      745.86      682.04     53.75 o 
 -10   5   8        7.01      -27.91     27.91 o 
  -9   5   8       17.05       13.09     22.71 o 
  -8   5   8     1349.48     1421.29     50.60 o 
  -7   5   8     3190.50     3111.14     77.36 o 
  -6   5   8     1486.11     1398.13     52.46 o 
  -5   5   8     2373.91     2335.27     53.03 o 
  -4   5   8     1090.68     1082.83     39.55 o 
  -3   5   8      138.94      141.72     15.95 o 
  -2   5   8      331.11      327.41     23.68 o 
  -1   5   8      240.40      215.92     20.99 o 
   0   5   8      416.70      500.40     36.15 o 
   1   5   8      501.71      555.30     46.60 o 
   2   5   8      803.96      781.75     28.91 o 
   3   5   8        9.53       -5.58     14.76 o 
   4   5   8       18.81       -3.30     18.24 o 
   5   5   8       11.64      -24.53     24.53 o 
   6   5   8      544.85      658.46     46.74 o 
   7   5   8      349.67      438.14     58.64 o 
   8   5   8      224.38      241.29    116.66 o 
   9   5   8       24.07      100.87     59.48 o 
  10   5   8       13.38       46.92     96.46 o 
  11   5   8        9.48      -48.88     92.55 o 
 -16   6   8      564.81      663.37    162.93 o 
 -15   6   8       28.67       60.30     82.44 o 
 -14   6   8       18.02       11.70    159.67 o 
 -13   6   8        1.38        2.10     41.43 o 
 -12   6   8      409.59      444.14     60.22 o 
 -11   6   8     2218.33     2289.48     74.22 o 
 -10   6   8      663.75      724.13     52.39 o 
  -9   6   8     1079.38     1189.13     50.13 o 
  -8   6   8       44.42       10.49     21.48 o 
  -7   6   8       87.04       70.19     22.49 o 
  -6   6   8      305.07      263.26     25.92 o 
  -5   6   8      276.06      255.48     24.87 o 
  -4   6   8     3096.62     3062.27     57.35 o 
  -3   6   8     3100.94     2924.83     50.65 o 
  -2   6   8     1442.63     1356.50     35.86 o 
  -1   6   8       29.06       18.85     17.15 o 
   0   6   8      270.25      267.78     23.61 o 
   1   6   8      490.03      513.51     30.31 o 
   2   6   8     1521.18     1591.98     43.93 o 
   3   6   8     1816.26     1835.44     45.08 o 
   4   6   8      532.56      525.91     32.84 o 
   5   6   8      100.60      125.84     24.30 o 
   6   6   8        8.55        6.27     28.76 o 
   7   6   8        0.25      -11.82     36.55 o 
   8   6   8      189.50      286.76    101.02 o 
   9   6   8      140.10      117.31     91.24 o 
  10   6   8       93.69       77.56     99.06 o 
 -16   7   8      102.43       60.86     78.01 o 
 -15   7   8       22.71       15.62     69.76 o 
 -14   7   8       23.93       99.50     66.99 o 
 -13   7   8        0.68       -2.06     42.53 o 
 -12   7   8      561.67      501.39     63.82 o 
 -11   7   8      113.33      153.37     32.61 o 
 -10   7   8      783.14      745.20     48.03 o 
  -9   7   8       21.21       20.51     22.71 o 
  -8   7   8       80.33       95.55     27.86 o 
  -7   7   8        4.08       -1.27     21.34 o 
  -6   7   8       13.49       20.86     19.55 o 
  -5   7   8      480.40      551.66     35.03 o 
  -4   7   8        0.15       -8.63     13.79 o 
  -3   7   8      198.55      215.96     18.67 o 
  -2   7   8       42.97        8.93     12.40 o 
  -1   7   8       68.62      101.17     15.04 o 
   0   7   8        9.75        4.83     12.11 o 
   1   7   8       28.39       38.21     14.16 o 
   2   7   8       58.93       76.21     17.80 o 
   3   7   8      769.52      762.62     35.72 o 
   4   7   8      159.92      148.74     21.72 o 
   5   7   8        9.65      -13.05     25.26 o 
   6   7   8        0.15       12.17     37.13 o 
   7   7   8        1.53       28.21     52.42 o 
   8   7   8       17.06       49.21     58.80 o 
   9   7   8        0.09      205.29    101.67 o 
  10   7   8       11.46       46.27     87.33 o 
 -15   8   8       50.31      -19.84     64.65 o 
 -14   8   8        6.00       18.02     61.99 o 
 -13   8   8        2.80      -12.61     43.18 o 
 -12   8   8      819.40      763.92     73.24 o 
 -11   8   8        5.00       56.04     32.81 o 
 -10   8   8      428.02      410.08     40.96 o 
  -9   8   8      749.55      778.67     44.96 o 
  -8   8   8       38.79       67.70     33.71 o 
  -7   8   8       75.57       51.08     24.22 o 
  -6   8   8        3.86       26.85     15.28 o 
  -5   8   8      445.54      461.08     32.44 o 
  -4   8   8     2590.58     2626.42     82.67 o 
  -3   8   8     1977.20     2010.81     45.13 o 
  -2   8   8      811.14      777.26     35.07 o 
  -1   8   8        1.60       26.33     16.20 o 
   0   8   8      109.63      105.47     19.11 o 
   1   8   8      271.06      339.07     26.56 o 
   2   8   8      322.67      319.35     25.19 o 
   3   8   8      374.30      401.70     30.86 o 
   4   8   8      380.04      418.07     80.33 o 
   5   8   8      341.18      368.03     54.49 o 
   6   8   8       38.83       88.65     41.70 o 
   7   8   8        1.83        3.18     50.45 o 
   8   8   8       44.31       53.29     56.51 o 
   9   8   8       59.00       66.86     66.07 o 
  10   8   8       23.64      145.33    108.84 o 
 -15   9   8       80.74       40.78    114.70 o 
 -14   9   8       24.44      108.96     70.46 o 
 -13   9   8      131.41      149.13    116.33 o 
 -12   9   8      306.81      312.45     73.85 o 
 -11   9   8       77.24       19.52     33.23 o 
 -10   9   8       46.52        2.98     30.58 o 
  -9   9   8      194.46      205.45     32.45 o 
  -8   9   8      254.80      261.45     35.00 o 
  -7   9   8      484.78      517.71     38.12 o 
  -6   9   8       43.38       19.66     25.15 o 
  -5   9   8      339.83      328.99     31.54 o 
  -4   9   8        3.41        9.40     20.32 o 
  -3   9   8        0.76      -17.80     17.80 o 
  -2   9   8      620.00      572.88     31.90 o 
  -1   9   8      690.78      718.40     34.01 o 
   0   9   8     1072.07     1072.18     45.96 o 
   1   9   8      703.75      684.48     49.74 o 
   2   9   8       86.34       66.71     24.02 o 
   3   9   8       27.88       40.10     25.88 o 
   4   9   8      173.83      149.94     35.66 o 
   5   9   8      228.31      130.07     44.58 o 
   6   9   8      311.51      280.12     54.74 o 
   7   9   8      114.34      210.34     65.42 o 
   8   9   8       86.43      -17.64     58.19 o 
   9   9   8       22.62       39.53     64.08 o 
 -15  10   8       34.94      -32.74    161.63 o 
 -14  10   8       67.03       -1.28    111.77 o 
 -13  10   8        1.42      -38.91     59.52 o 
 -12  10   8        3.19        5.55     55.82 o 
 -11  10   8       59.87       36.71     52.64 o 
 -10  10   8        1.29      -15.30     39.23 o 
  -9  10   8      467.08      434.30     39.47 o 
  -8  10   8      291.86      341.70     47.44 o 
  -7  10   8       49.98       49.30     26.99 o 
  -6  10   8      151.60      139.15     28.01 o 
  -5  10   8      449.88      503.85     38.53 o 
  -4  10   8       70.24       85.40     25.00 o 
  -3  10   8      409.58      487.60     34.59 o 
  -2  10   8      437.56      495.93     33.76 o 
  -1  10   8       92.00      107.66     26.34 o 
   0  10   8       20.75       24.24     22.77 o 
   1  10   8      113.31      103.99     23.45 o 
   2  10   8      341.35      326.72     43.52 o 
   3  10   8      232.09      220.69     33.63 o 
   4  10   8      189.39      226.37     40.43 o 
   5  10   8      186.98      200.66     56.51 o 
   6  10   8       23.97       57.19     55.16 o 
   7  10   8       34.33       13.68     58.68 o 
   8  10   8       27.16       65.26     66.14 o 
   9  10   8       43.63       88.00     73.30 o 
 -14  11   8       78.95      172.51     76.08 o 
 -13  11   8      149.63      218.89     76.27 o 
 -12  11   8      506.99      479.33     70.46 o 
 -11  11   8      131.80      122.12     51.83 o 
 -10  11   8       97.10       98.78     39.44 o 
  -9  11   8      153.22      192.75     35.95 o 
  -8  11   8      555.80      691.81     88.22 o 
  -7  11   8      878.50     1014.40     53.14 o 
  -6  11   8      951.75      949.03     54.16 o 
  -5  11   8      135.07       74.02     25.70 o 
  -4  11   8       88.74      128.46     25.76 o 
  -3  11   8       12.33        1.81     24.05 o 
  -2  11   8      136.43      107.88     28.02 o 
  -1  11   8      226.28      253.38     31.86 o 
   0  11   8      528.08      477.71     46.99 o 
   1  11   8      722.71      839.63     63.03 o 
   2  11   8      455.94      534.55    102.57 o 
   3  11   8        8.95      -12.97     30.35 o 
   4  11   8        2.79       10.42     48.49 o 
   5  11   8      174.73       88.30     57.99 o 
   6  11   8      612.58      549.48     90.64 o 
   7  11   8      143.83       82.69     63.26 o 
   8  11   8       97.27       36.67     62.23 o 
 -13  12   8       21.42        3.43     55.15 o 
 -12  12   8        8.14       24.52     49.08 o 
 -11  12   8      106.79       22.19     63.74 o 
 -10  12   8       52.00       47.15     36.83 o 
  -9  12   8       35.87      -28.95     28.95 o 
  -8  12   8       28.33       63.13     32.49 o 
  -7  12   8       14.31      -24.39     24.39 o 
  -6  12   8      828.49      832.57     52.43 o 
  -5  12   8      137.17      119.07     27.32 o 
  -4  12   8       72.74       97.63     38.18 o 
  -3  12   8      126.06       76.51     27.94 o 
  -2  12   8       18.19        3.28     24.46 o 
  -1  12   8       32.68        1.77     23.98 o 
   0  12   8       97.94       57.81     35.37 o 
   1  12   8        1.02       23.75     38.30 o 
   2  12   8      165.45      169.69     45.69 o 
   3  12   8      146.98      123.35     44.07 o 
   4  12   8        7.86      -47.98     90.26 o 
   5  12   8        4.52      -12.41     85.05 o 
   6  12   8       19.22       44.59     61.29 o 
   7  12   8       17.23       20.82     61.50 o 
   8  12   8       42.88      181.70     76.43 o 
 -13  13   8       80.70      346.72    131.65 o 
 -12  13   8       33.06      -97.57    128.39 o 
 -11  13   8       25.18       32.66     49.97 o 
 -10  13   8       11.59       25.18     49.37 o 
  -9  13   8        4.26       -5.05     33.39 o 
  -8  13   8        3.14       32.13     35.43 o 
  -7  13   8      484.46      454.60     78.45 o 
  -6  13   8     1688.23     1754.89     80.88 o 
  -5  13   8      288.66      320.13     44.48 o 
  -4  13   8      152.65      125.28     40.35 o 
  -3  13   8        2.88       -3.73     30.34 o 
  -2  13   8      103.52       67.09     33.08 o 
  -1  13   8      314.19      335.36     43.82 o 
   0  13   8      849.49      970.96     79.69 o 
   1  13   8       33.36      -34.24     65.36 o 
   2  13   8        4.20       21.21     38.69 o 
   3  13   8       17.33       -8.69     49.99 o 
   4  13   8       11.60      -12.06     47.93 o 
   5  13   8       59.66       62.88     58.69 o 
   6  13   8      154.13      157.58     73.19 o 
   7  13   8      125.45      212.28     80.63 o 
 -12  14   8      114.65       58.25    167.49 o 
 -11  14   8      115.80       -8.97     69.08 o 
 -10  14   8      199.98      208.55     70.28 o 
  -9  14   8      152.25      208.00     43.97 o 
  -8  14   8       76.65        7.22     78.86 o 
  -7  14   8       50.46       33.53     56.85 o 
  -6  14   8       88.12      133.47     57.06 o 
  -5  14   8      359.34      363.77     69.86 o 
  -4  14   8       24.17       77.16     40.46 o 
  -3  14   8      182.37      273.30     48.78 o 
  -2  14   8      168.88      175.28     60.54 o 
  -1  14   8      227.39      239.21    119.27 o 
   0  14   8       66.10       22.42     71.69 o 
   1  14   8       24.65      -36.27     38.48 o 
   2  14   8      134.84       93.66     58.57 o 
   3  14   8      108.34      105.04     58.28 o 
   4  14   8       22.73       32.33     57.05 o 
   5  14   8        1.28      125.01     69.30 o 
   6  14   8       22.40      146.69     86.35 o 
 -11  15   8        3.02      -88.63     88.63 o 
 -10  15   8        0.32      -58.41     58.41 o 
  -9  15   8        0.08       28.41     77.56 o 
  -8  15   8       34.54       30.59     58.79 o 
  -7  15   8       47.68       34.31     44.52 o 
  -6  15   8        1.14       44.15     66.15 o 
  -5  15   8       45.61       28.00     52.40 o 
  -4  15   8       55.58       21.21     48.23 o 
  -3  15   8       21.18       31.73     53.63 o 
  -2  15   8       48.92      -17.43     48.79 o 
  -1  15   8       47.93       77.58     51.84 o 
   0  15   8      203.78      213.93     63.17 o 
   1  15   8        0.60        5.58     54.74 o 
   2  15   8       12.64      -29.12     51.59 o 
   3  15   8        6.12       62.91     59.44 o 
   4  15   8        0.10      -53.65     53.65 o 
   5  15   8        4.33       31.16     61.95 o 
 -10  16   8       66.92      -11.08     97.76 o 
  -9  16   8       70.51       63.14     70.40 o 
  -8  16   8       37.28      -14.08     57.67 o 
  -7  16   8        3.97        9.09     70.06 o 
  -6  16   8       91.86      101.77     75.93 o 
  -5  16   8       55.96       31.95     52.05 o 
  -4  16   8       39.48       18.25     85.38 o 
  -3  16   8       49.05      101.67     79.51 o 
  -2  16   8      359.69      416.22     87.98 o 
  -1  16   8       67.16       80.05     58.29 o 
   0  16   8        1.97      -27.88     51.37 o 
   1  16   8        1.48      -22.36     51.66 o 
   2  16   8       28.88       43.15     60.59 o 
   3  16   8       96.49       31.73     68.76 o 
   4  16   8       22.57       22.31     68.43 o 
  -8  17   8        8.10        1.93     64.72 o 
  -7  17   8       27.52       78.39     83.10 o 
  -6  17   8       22.98      -79.51     79.51 o 
  -5  17   8        1.81       -6.52     82.12 o 
  -4  17   8        0.02      -70.39     70.39 o 
  -3  17   8        0.89      -28.02     82.77 o 
  -2  17   8       12.96      -80.16     80.16 o 
  -1  17   8      219.26      226.96     69.75 o 
   0  17   8      143.98      119.44     69.03 o 
   1  17   8       71.61      -39.24     55.71 o 
   2  17   8        0.59       20.93     58.04 o 
   3  17   8        0.45       46.92     82.77 o 
  -5  18   8        9.34      -29.98     91.89 o 
  -4  18   8        2.17      -38.45     77.56 o 
  -3  18   8        8.20      -26.07     74.30 o 
  -2  18   8        0.12       82.77     97.11 o 
  -1  18   8       36.37      -67.78     67.78 o 
   0  18   8       11.48      -44.14     56.59 o 
   1  18   8        2.24       -9.78     78.86 o 
 -17   1   9       33.50       19.28     78.33 o 
 -16   1   9      101.30      140.58     76.60 o 
 -15   1   9       32.52       -0.98     62.55 o 
 -14   1   9        4.13       38.73    131.00 o 
 -13   1   9       64.48       51.73     42.82 o 
 -12   1   9      218.87      236.65     30.45 o 
 -11   1   9     1330.92     1310.56     51.78 o 
 -10   1   9     2257.46     2156.94     63.00 o 
  -9   1   9      801.82      843.70     54.60 o 
  -8   1   9      401.85      443.58     35.44 o 
  -7   1   9       48.17       50.24     18.48 o 
  -6   1   9      479.04      460.69     30.43 o 
  -5   1   9     4267.51     4129.27     78.52 o 
  -4   1   9     3544.01     3486.19     74.87 o 
  -3   1   9     2095.38     2073.60     45.69 o 
  -2   1   9      404.02      411.33     28.12 o 
  -1   1   9     1236.46     1411.18     48.55 o 
   0   1   9      549.89      569.91     26.59 o 
   1   1   9     1509.92     1396.44     33.41 o 
   2   1   9     4128.39     4156.67     65.05 o 
   3   1   9     2855.78     2682.31     57.20 o 
   4   1   9      542.13      562.88     51.14 o 
   5   1   9       39.94       20.15     20.18 o 
   6   1   9      335.77      320.85     66.59 o 
   7   1   9      165.03      208.86     63.05 o 
   8   1   9      446.50      417.81     80.06 o 
   9   1   9      531.71      673.96     98.59 o 
  10   1   9      481.03      598.47     98.96 o 
 -17   2   9        8.84       16.53     76.73 o 
 -16   2   9       20.36       12.54     70.61 o 
 -15   2   9      266.62      130.32     70.43 o 
 -14   2   9      246.52      295.23     78.80 o 
 -13   2   9       37.73       -4.77     30.12 o 
 -12   2   9        0.86      -24.31     24.31 o 
 -11   2   9       15.42       -0.80     23.09 o 
 -10   2   9      493.10      541.11     38.96 o 
  -9   2   9      786.21      830.44     43.62 o 
  -8   2   9     2201.80     2325.44     66.87 o 
  -7   2   9      290.42      297.29     25.71 o 
  -6   2   9      182.55      148.44     21.04 o 
  -5   2   9        0.60      -15.51     15.51 o 
  -4   2   9      719.36      770.41     32.63 o 
  -3   2   9     1570.55     1590.94     36.55 o 
  -2   2   9     1607.55     1621.49     47.36 o 
  -1   2   9     2459.70     2410.80     51.95 o 
   0   2   9       36.24       27.88     14.39 o 
   1   2   9       22.46       -4.14     15.54 o 
   2   2   9       41.47       27.15     11.22 o 
   3   2   9      749.78      806.80     37.32 o 
   4   2   9     1174.72     1253.28     43.87 o 
   5   2   9       25.30        3.72     30.35 o 
   6   2   9       80.34       70.63     35.92 o 
   7   2   9      190.77      226.74     68.76 o 
   8   2   9       23.86       72.00     55.67 o 
   9   2   9       47.12       72.82     58.52 o 
  10   2   9      157.25      296.42     78.49 o 
 -17   3   9        5.67      -39.24     73.04 o 
 -16   3   9       64.12       -0.93     71.57 o 
 -15   3   9      133.95      193.24     76.43 o 
 -14   3   9      100.29      175.98     65.73 o 
 -13   3   9       17.60       -6.96     39.87 o 
 -12   3   9       53.83       12.75     26.65 o 
 -11   3   9      385.73      305.55     37.12 o 
 -10   3   9      286.01      284.99     36.65 o 
  -9   3   9      603.80      647.04     57.73 o 
  -8   3   9      698.99      761.25     45.96 o 
  -7   3   9       74.71       90.02     23.32 o 
  -6   3   9      531.69      562.98     31.40 o 
  -5   3   9      136.00      136.42     18.39 o 
  -4   3   9      761.33      801.92     29.67 o 
  -3   3   9      839.58      869.73     36.43 o 
  -2   3   9        2.02       -3.51     14.06 o 
  -1   3   9      103.75       90.39     18.39 o 
   0   3   9       13.65       14.97     17.09 o 
   1   3   9      161.04      112.83     19.68 o 
   2   3   9      437.49      391.22     33.78 o 
   3   3   9      778.70      786.35     37.52 o 
   4   3   9      199.43      201.81     26.62 o 
   5   3   9     1542.51     1382.01     59.26 o 
   6   3   9        2.60       24.45     34.90 o 
   7   3   9      118.33       73.23     61.26 o 
   8   3   9      105.60      154.66     63.84 o 
   9   3   9        2.06      107.17     62.59 o 
  10   3   9      168.54      223.88     83.42 o 
 -16   4   9       84.80      128.37     76.48 o 
 -15   4   9      522.73      321.33     82.71 o 
 -14   4   9      563.18      759.89    100.26 o 
 -13   4   9       64.18       66.88     44.91 o 
 -12   4   9      246.38      167.37     37.55 o 
 -11   4   9      162.46       90.93     30.15 o 
 -10   4   9     1578.27     1455.53     60.49 o 
  -9   4   9     1663.80     1715.42     53.82 o 
  -8   4   9     4281.96     4302.64     87.77 o 
  -7   4   9     2107.65     2218.83     66.55 o 
  -6   4   9      832.77      717.05     38.91 o 
  -5   4   9       25.07       44.22     14.90 o 
  -4   4   9      332.65      408.26     31.35 o 
  -3   4   9     1428.66     1356.03     34.03 o 
  -2   4   9     1402.25     1320.88     44.37 o 
  -1   4   9     1452.73     1542.04     46.67 o 
   0   4   9     1810.23     1955.50     49.71 o 
   1   4   9      536.04      503.18     31.06 o 
   2   4   9       36.18       33.62     18.34 o 
   3   4   9     1225.29     1214.31     47.50 o 
   4   4   9       98.47      108.40     23.81 o 
   5   4   9       55.18       51.17     24.76 o 
   6   4   9      460.15      533.01     50.00 o 
   7   4   9      220.88      420.89     74.23 o 
   8   4   9       76.10      147.56    111.77 o 
   9   4   9        4.09        5.32     58.94 o 
  10   4   9       59.74        2.61     91.24 o 
 -16   5   9       72.59       98.38     76.50 o 
 -15   5   9       18.60      -60.78     60.78 o 
 -14   5   9       59.29       28.54    134.91 o 
 -13   5   9        3.56      -39.38     39.38 o 
 -12   5   9       28.37       16.56     42.10 o 
 -11   5   9     2575.51     2387.11     86.43 o 
 -10   5   9      416.96      480.23     48.82 o 
  -9   5   9       65.37       64.19     25.00 o 
  -8   5   9      198.00      147.05     33.87 o 
  -7   5   9      132.75      153.89     25.96 o 
  -6   5   9     2281.22     2254.74     63.99 o 
  -5   5   9     2168.87     1989.32     50.94 o 
  -4   5   9      145.21      137.26     17.38 o 
  -3   5   9       42.96       29.36     16.49 o 
  -2   5   9       36.76       55.72     17.32 o 
  -1   5   9      172.78      160.77     21.11 o 
   0   5   9      123.72      114.40     20.56 o 
   1   5   9      696.62      673.61     35.47 o 
   2   5   9       91.24       76.09     20.63 o 
   3   5   9      294.18      293.41     23.92 o 
   4   5   9      173.98      201.86     25.28 o 
   5   5   9       32.58       61.61     30.26 o 
   6   5   9       51.65       54.76     33.66 o 
   7   5   9       31.21      -55.65     89.29 o 
   8   5   9       65.74       86.75     70.06 o 
   9   5   9        4.54       51.49     95.15 o 
  10   5   9        2.51      -54.74     72.34 o 
 -16   6   9       93.82      170.52    132.30 o 
 -15   6   9      126.64      167.87     76.55 o 
 -14   6   9       11.60       55.62     63.88 o 
 -13   6   9      101.63      142.23     49.66 o 
 -12   6   9      193.65       56.42     35.32 o 
 -11   6   9     1704.25     1636.35     66.09 o 
 -10   6   9        0.56      -20.72     23.26 o 
  -9   6   9      377.19      365.06     35.01 o 
  -8   6   9      335.17      356.13     37.39 o 
  -7   6   9       98.19      109.42     26.06 o 
  -6   6   9      417.12      422.60     31.73 o 
  -5   6   9      544.09      554.94     31.01 o 
  -4   6   9      212.57      208.51     19.69 o 
  -3   6   9      122.71      103.93     19.64 o 
  -2   6   9      449.22      433.83     29.20 o 
  -1   6   9     1114.99     1030.60     43.39 o 
   0   6   9      104.57       70.70     20.06 o 
   1   6   9       29.95       21.01     20.53 o 
   2   6   9      154.15      156.33     26.12 o 
   3   6   9      197.73      210.16     26.93 o 
   4   6   9        9.61       22.77     23.65 o 
   5   6   9       29.01       59.60     32.84 o 
   6   6   9        3.90      -14.36     28.80 o 
   7   6   9        1.49       -2.75     83.42 o 
   8   6   9        0.12       72.34     91.89 o 
   9   6   9        1.93       49.53     89.94 o 
  10   6   9        1.46       73.64     90.59 o 
 -16   7   9      155.39      273.65     90.01 o 
 -15   7   9        3.12      -24.00     65.57 o 
 -14   7   9       37.08       10.24     87.33 o 
 -13   7   9       97.68      123.41     52.13 o 
 -12   7   9     1418.24     1378.50     74.44 o 
 -11   7   9      712.28      897.30     61.66 o 
 -10   7   9      688.19      774.05     48.98 o 
  -9   7   9       58.50       70.97     24.37 o 
  -8   7   9       54.64       61.44     26.48 o 
  -7   7   9      249.07      221.39     36.99 o 
  -6   7   9      206.43      223.20     29.47 o 
  -5   7   9     1979.02     1967.84     61.94 o 
  -4   7   9     3063.44     3023.75     60.11 o 
  -3   7   9      791.90      840.46     34.47 o 
  -2   7   9       57.96       32.31     20.74 o 
  -1   7   9       39.00       40.36     19.50 o 
   0   7   9     1626.19     1598.86     51.71 o 
   1   7   9     1680.35     1722.24     54.05 o 
   2   7   9      846.24      857.90     46.53 o 
   3   7   9      650.02      670.28     45.22 o 
   4   7   9      117.69      165.30     30.48 o 
   5   7   9       42.96        8.20     41.85 o 
   6   7   9       43.79       60.92     40.94 o 
   7   7   9       27.00       55.89     54.65 o 
   8   7   9      104.30       94.67     62.44 o 
   9   7   9       84.48       22.81    101.02 o 
 -15   8   9        0.19      -52.08     67.55 o 
 -14   8   9       29.15      -14.41     62.65 o 
 -13   8   9        0.67        7.31     70.71 o 
 -12   8   9      239.10      174.64     67.74 o 
 -11   8   9      275.37      222.47     43.08 o 
 -10   8   9       41.14       43.79     27.94 o 
  -9   8   9      619.66      562.71     46.00 o 
  -8   8   9       54.75       60.07     35.51 o 
  -7   8   9      135.71      116.19     30.40 o 
  -6   8   9      715.59      709.78     94.95 o 
  -5   8   9      520.84      517.11     41.83 o 
  -4   8   9      454.64      595.33     38.35 o 
  -3   8   9      347.46      400.24     26.99 o 
  -2   8   9      854.43      847.03     36.22 o 
  -1   8   9      196.52      176.59     17.88 o 
   0   8   9      352.34      356.64     30.74 o 
   1   8   9       55.67       14.39     19.45 o 
   2   8   9       30.00        5.90     26.65 o 
   3   8   9      191.42      226.63     32.38 o 
   4   8   9      181.41      169.43     54.18 o 
   5   8   9      106.60       88.64     41.40 o 
   6   8   9       46.81      104.10     55.57 o 
   7   8   9       31.30       30.57     53.82 o 
   8   8   9       12.92       24.25     59.73 o 
   9   8   9        0.54       -9.78     89.94 o 
 -15   9   9       63.57      -39.71     67.27 o 
 -14   9   9        5.14       21.29     91.24 o 
 -13   9   9       82.30       41.04     63.84 o 
 -12   9   9      279.98      238.03     70.44 o 
 -11   9   9      555.26      635.14     69.98 o 
 -10   9   9      118.65      150.14     34.28 o 
  -9   9   9       65.05       19.18     27.62 o 
  -8   9   9        4.02       -5.72     26.64 o 
  -7   9   9      220.81      236.58     38.99 o 
  -6   9   9      230.81      254.60     36.09 o 
  -5   9   9       38.52       63.52     24.24 o 
  -4   9   9     1762.07     1924.84     59.11 o 
  -3   9   9      621.95      652.62     38.88 o 
  -2   9   9       96.49       82.26     21.18 o 
  -1   9   9       82.11       47.72     18.70 o 
   0   9   9      335.90      399.37     44.26 o 
   1   9   9      543.05      567.67     57.49 o 
   2   9   9      581.98      545.47     50.55 o 
   3   9   9      689.86      823.42    135.07 o 
   4   9   9      111.55      109.88     64.12 o 
   5   9   9        0.17       51.23     41.83 o 
   6   9   9       42.84       62.34     43.92 o 
   7   9   9       43.65       30.35     84.40 o 
   8   9   9       53.54       78.47     66.58 o 
   9   9   9       51.60       29.83     91.24 o 
 -14  10   9      176.48       88.25     70.81 o 
 -13  10   9      176.12      200.91     72.38 o 
 -12  10   9      111.03      -14.50     71.04 o 
 -11  10   9      262.55      163.44     42.32 o 
 -10  10   9        6.74      -18.57     28.64 o 
  -9  10   9      646.15      769.08     58.66 o 
  -8  10   9      835.12      934.47     55.94 o 
  -7  10   9      976.44     1019.87     56.28 o 
  -6  10   9      379.83      372.82     34.74 o 
  -5  10   9      115.53      127.41     26.20 o 
  -4  10   9       56.41       42.29     22.59 o 
  -3  10   9     1522.28     1612.63     54.09 o 
  -2  10   9      985.33     1037.08     58.05 o 
  -1  10   9      518.60      617.02     42.48 o 
   0  10   9       89.45      144.68     38.94 o 
   1  10   9      145.23      130.66     36.41 o 
   2  10   9        0.44       31.51     30.69 o 
   3  10   9      200.73      130.92     37.32 o 
   4  10   9      315.01      344.55     72.00 o 
   5  10   9      668.69     1152.25    159.02 o 
   6  10   9      373.15      425.67     83.61 o 
   7  10   9       94.09      227.24     90.59 o 
   8  10   9        4.58       29.42     65.86 o 
 -14  11   9       33.15       59.35     74.88 o 
 -13  11   9        0.01       22.04     51.62 o 
 -12  11   9      197.77      119.89     71.59 o 
 -11  11   9      138.30      198.75     56.34 o 
 -10  11   9       44.19       41.21     32.23 o 
  -9  11   9       40.17       16.59     33.40 o 
  -8  11   9      151.65      127.08     43.69 o 
  -7  11   9      177.73      115.44     31.61 o 
  -6  11   9      291.52      238.17     32.03 o 
  -5  11   9        1.24       16.52     22.44 o 
  -4  11   9        0.87      -23.20     23.20 o 
  -3  11   9      149.76      152.46     34.16 o 
  -2  11   9       27.80       42.08     25.26 o 
  -1  11   9      142.27      114.29     35.00 o 
   0  11   9       35.38       14.18     36.50 o 
   1  11   9       10.59      -29.26     29.26 o 
   2  11   9        4.44      -23.58     32.32 o 
   3  11   9       50.26       84.33     41.79 o 
   4  11   9      144.92      113.26     56.74 o 
   5  11   9       63.29       45.82     52.97 o 
   6  11   9        8.67       -8.15     56.54 o 
   7  11   9        0.00       81.82     66.16 o 
   8  11   9        0.00      -37.84     62.21 o 
 -13  12   9       86.73       71.94     60.37 o 
 -12  12   9       94.73       77.91     55.74 o 
 -11  12   9       14.58        2.28     48.24 o 
 -10  12   9       60.78       53.66     34.39 o 
  -9  12   9      238.82      195.94     49.56 o 
  -8  12   9      833.60      760.05     80.79 o 
  -7  12   9      680.68      772.61     57.13 o 
  -6  12   9      835.46      951.68     57.16 o 
  -5  12   9       51.78       63.99     33.05 o 
  -4  12   9       94.82       73.25     28.54 o 
  -3  12   9      242.95      276.26     36.76 o 
  -2  12   9      534.90      677.36     68.47 o 
  -1  12   9     1542.65     1516.15    141.07 o 
   0  12   9      519.98      504.26     95.20 o 
   1  12   9       29.85       59.09     41.30 o 
   2  12   9        0.70      -27.18     41.89 o 
   3  12   9       32.40       44.67     52.64 o 
   4  12   9       55.99      100.62     60.29 o 
   5  12   9      316.48      252.04     76.68 o 
   6  12   9      287.82      112.88     76.25 o 
   7  12   9       38.17       79.04     69.59 o 
 -13  13   9       25.67      -86.68     86.68 o 
 -12  13   9        7.27       52.00     55.90 o 
 -11  13   9      121.65       84.00     55.61 o 
 -10  13   9      211.06      230.63     70.39 o 
  -9  13   9       44.67       77.33     37.61 o 
  -8  13   9       45.94       11.76     35.07 o 
  -7  13   9       63.28      112.55     43.47 o 
  -6  13   9      282.92      229.46     48.44 o 
  -5  13   9      609.28      685.62     65.91 o 
  -4  13   9       89.69      102.79     40.64 o 
  -3  13   9       72.51      149.00     54.83 o 
  -2  13   9        5.82      -11.92     67.78 o 
  -1  13   9       15.93       -4.31     38.29 o 
   0  13   9      130.58       51.94     40.91 o 
   1  13   9        3.33       -1.11     40.24 o 
   2  13   9       63.51       51.00     42.60 o 
   3  13   9       24.70      -18.68     63.87 o 
   4  13   9        5.37       22.71     87.01 o 
   5  13   9        9.89      -52.32     52.32 o 
   6  13   9       79.92      104.57     68.34 o 
 -12  14   9       26.11       54.74    108.19 o 
 -11  14   9       16.19      111.77     70.71 o 
 -10  14   9        0.03       36.89     56.76 o 
  -9  14   9        1.91      -13.01     44.37 o 
  -8  14   9       55.65       22.74     55.74 o 
  -7  14   9      132.50       72.51     44.74 o 
  -6  14   9       57.98       99.31     44.02 o 
  -5  14   9      155.97      208.50     49.60 o 
  -4  14   9        0.32      -32.20     59.63 o 
  -3  14   9        7.00      -42.90     48.14 o 
  -2  14   9       35.93       68.57    142.40 o 
  -1  14   9      316.24      235.38     65.61 o 
   0  14   9       36.42       13.43     74.62 o 
   1  14   9        4.93        1.30     49.31 o 
   2  14   9        2.77      -22.62     59.31 o 
   3  14   9       13.78       15.92     54.11 o 
   4  14   9       31.95       53.76     62.55 o 
   5  14   9        8.89       65.89     68.44 o 
 -10  15   9       54.91      138.82    101.67 o 
  -9  15   9       22.65       65.22     62.35 o 
  -8  15   9       16.35      -81.47     81.47 o 
  -7  15   9       17.38       16.92     58.71 o 
  -6  15   9      230.00      240.49    106.23 o 
  -5  15   9      459.53      530.42    128.72 o 
  -4  15   9      287.68      234.71     69.12 o 
  -3  15   9       90.64      125.99     61.03 o 
  -2  15   9       72.79       53.10     55.74 o 
  -1  15   9        6.84       42.58     52.05 o 
   0  15   9      227.54      197.49     65.42 o 
   1  15   9      136.64       72.20     59.56 o 
   2  15   9       29.94       58.89     62.24 o 
   3  15   9       43.90      -24.35    145.01 o 
   4  15   9       31.08       37.99    113.73 o 
  -9  16   9       10.52      -29.00     61.10 o 
  -8  16   9        4.75       23.46     98.41 o 
  -7  16   9        2.01      -42.36     82.12 o 
  -6  16   9       13.95       57.35     94.50 o 
  -5  16   9        1.72       40.41     87.98 o 
  -4  16   9        2.59      -53.44     53.44 o 
  -3  16   9       55.55        5.88     50.27 o 
  -2  16   9        2.87      -26.64     49.27 o 
  -1  16   9       41.18       28.08     57.58 o 
   0  16   9       20.91       49.84     61.37 o 
   1  16   9        0.40       47.25     62.34 o 
   2  16   9        5.74      -46.11     54.17 o 
   3  16   9        0.30       30.16     64.69 o 
  -7  17   9        3.65      -18.25     87.98 o 
  -6  17   9        2.99      -61.26     82.77 o 
  -5  17   9       11.08      -20.86     87.33 o 
  -4  17   9        0.44        3.91     91.24 o 
  -3  17   9        9.28        5.78     57.11 o 
  -2  17   9        7.90      -57.12     57.12 o 
  -1  17   9       40.26       -1.65     59.91 o 
   0  17   9        5.24      -15.69     55.98 o 
   1  17   9       10.01       -8.51     57.34 o 
 -17   0  10       59.24       43.01    108.19 o 
 -16   0  10       15.44      -86.03     86.03 o 
 -15   0  10      211.72      358.45    118.61 o 
 -14   0  10      232.32      323.91    116.66 o 
 -13   0  10      912.96      817.37     87.37 o 
 -12   0  10      502.45      445.74     67.12 o 
 -11   0  10     1229.44     1226.45     91.08 o 
 -10   0  10      318.53      327.65     47.50 o 
  -9   0  10        0.17        5.49     33.04 o 
  -8   0  10      131.63      161.72     33.29 o 
  -7   0  10       12.68       41.00     33.78 o 
  -6   0  10     1048.56      977.21     59.93 o 
  -5   0  10     3034.41     2976.68     98.37 o 
  -4   0  10     1263.65     1316.95     53.09 o 
  -3   0  10      210.67      208.21     26.44 o 
  -2   0  10      528.69      582.05     35.97 o 
  -1   0  10     1041.51     1058.45     44.36 o 
   0   0  10     3043.75     2951.07     74.21 o 
   1   0  10     2720.99     2542.59     60.46 o 
   2   0  10     1469.38     1519.37     87.91 o 
   3   0  10      561.28      564.35     75.60 o 
   4   0  10      803.89      822.87     57.63 o 
   5   0  10     1603.38     1501.33     94.02 o 
   6   0  10       15.93       62.57     76.90 o 
   7   0  10      919.79      950.22    150.55 o 
   8   0  10      500.43      643.25    133.60 o 
   9   0  10      276.43      217.02    104.28 o 
  10   0  10        5.37      156.41    104.93 o 
 -17   1  10        1.50       23.98     72.28 o 
 -16   1  10       71.64       43.98     68.65 o 
 -15   1  10       62.38       94.97     69.13 o 
 -14   1  10       15.28        8.52     61.27 o 
 -13   1  10       44.17      -14.06     31.81 o 
 -12   1  10      110.48       97.14     34.03 o 
 -11   1  10      427.85      420.76     41.78 o 
 -10   1  10      413.41      388.38     40.10 o 
  -9   1  10      214.52      244.36     28.12 o 
  -8   1  10       75.28       81.53     21.04 o 
  -7   1  10       25.94       21.84     18.88 o 
  -6   1  10        3.96       -6.26     18.35 o 
  -5   1  10      137.64      151.10     29.63 o 
  -4   1  10      888.77      881.93     36.44 o 
  -3   1  10     1681.00     1711.18     57.27 o 
  -2   1  10      672.46      677.90     26.18 o 
  -1   1  10      744.15      733.47     33.16 o 
   0   1  10       32.09       33.46     15.42 o 
   1   1  10       18.35       -6.63     13.20 o 
   2   1  10      419.69      382.26     30.21 o 
   3   1  10      141.57      124.46     27.76 o 
   4   1  10      689.54      635.21     60.26 o 
   5   1  10       11.00       42.02     26.33 o 
   6   1  10      105.25       28.39     63.22 o 
   7   1  10        2.77      -49.08     49.08 o 
   8   1  10        0.08      -39.78     61.26 o 
   9   1  10       70.15       34.92     65.67 o 
  10   1  10       15.26      -16.98     81.47 o 
 -17   2  10       49.69      -35.42     70.02 o 
 -16   2  10       19.83      -27.35     62.81 o 
 -15   2  10        7.51      -73.68    102.97 o 
 -14   2  10      141.63       74.62    115.68 o 
 -13   2  10      248.62      174.25     41.85 o 
 -12   2  10      733.34      781.66     61.87 o 
 -11   2  10     1416.87     1499.15     62.35 o 
 -10   2  10      596.40      556.62     44.68 o 
  -9   2  10      106.88      127.04     26.32 o 
  -8   2  10      162.33      124.12     25.94 o 
  -7   2  10      750.95      723.17     53.67 o 
  -6   2  10     1816.52     1730.91     57.55 o 
  -5   2  10     3441.80     3326.77     66.79 o 
  -4   2  10     2090.05     2045.51     45.44 o 
  -3   2  10       14.86        2.56     10.18 o 
  -2   2  10      160.14      187.18     21.12 o 
  -1   2  10      521.78      547.30     31.66 o 
   0   2  10      408.35      427.50     26.25 o 
   1   2  10     1171.90     1196.81     44.69 o 
   2   2  10     1327.20     1316.90     48.27 o 
   3   2  10      262.72      237.09     25.48 o 
   4   2  10      355.25      289.76     40.56 o 
   5   2  10      129.32      185.04     42.81 o 
   6   2  10        8.84       51.93     86.03 o 
   7   2  10      293.47      391.92     76.00 o 
   8   2  10      211.89      116.18     65.67 o 
   9   2  10       17.40       53.38     63.58 o 
  10   2  10       21.73       75.02     73.02 o 
 -17   3  10      582.53      513.69    107.33 o 
 -16   3  10      218.57      307.22     85.92 o 
 -15   3  10      183.26       50.32     66.79 o 
 -14   3  10       43.86       65.38     62.23 o 
 -13   3  10       45.50       87.68     36.04 o 
 -12   3  10        2.55       52.27     33.66 o 
 -11   3  10      724.74      686.81     48.87 o 
 -10   3  10     1718.94     1717.02     66.19 o 
  -9   3  10     1297.70     1482.52     56.31 o 
  -8   3  10      558.30      569.33     38.61 o 
  -7   3  10       28.45       50.32     20.05 o 
  -6   3  10       80.12       97.24     21.47 o 
  -5   3  10      768.22      728.87     31.87 o 
  -4   3  10     1344.50     1258.35     36.70 o 
  -3   3  10     2089.80     1919.01     50.63 o 
  -2   3  10     1599.97     1565.45     57.51 o 
  -1   3  10      658.64      631.28     32.93 o 
   0   3  10      274.01      301.31     30.46 o 
   1   3  10        0.88       17.02     18.34 o 
   2   3  10      583.05      552.49     41.82 o 
   3   3  10      909.11      975.44     40.70 o 
   4   3  10     1006.57     1037.95     46.05 o 
   5   3  10      336.43      411.19     74.97 o 
   6   3  10      120.33      180.07     61.06 o 
   7   3  10        0.30      -47.15     47.15 o 
   8   3  10      129.84      114.90     62.35 o 
   9   3  10      229.80      117.42     72.27 o 
 -16   4  10       18.94      -65.89     65.89 o 
 -15   4  10       10.86      -61.10     61.10 o 
 -14   4  10        8.61      -34.53     41.05 o 
 -13   4  10       22.54      132.58     47.35 o 
 -12   4  10       81.19       92.17     36.23 o 
 -11   4  10        8.43      -49.48     49.48 o 
 -10   4  10      742.23      676.05     43.23 o 
  -9   4  10       75.23       59.54     26.54 o 
  -8   4  10       34.53       22.52     27.21 o 
  -7   4  10       52.89       89.08     26.70 o 
  -6   4  10      424.65      348.38     37.26 o 
  -5   4  10        3.10      -13.59     15.92 o 
  -4   4  10        6.82       25.95     14.32 o 
  -3   4  10       11.34       -5.22     16.71 o 
  -2   4  10       87.11      107.82     22.04 o 
  -1   4  10       87.28       60.47     20.83 o 
   0   4  10      166.77      187.92     31.79 o 
   1   4  10       69.68       71.89     20.69 o 
   2   4  10        9.20      -15.24     15.24 o 
   3   4  10      480.79      513.44     32.87 o 
   4   4  10        1.36        2.71     24.10 o 
   5   4  10       25.39        4.20     27.68 o 
   6   4  10        7.90       14.63     48.49 o 
   7   4  10        2.22      152.68     66.15 o 
   8   4  10       11.45       -1.46     57.28 o 
   9   4  10       11.45      -85.38     85.38 o 
 -16   5  10      521.44      455.19     99.27 o 
 -15   5  10       49.20      -46.21     63.19 o 
 -14   5  10       71.83       47.14     49.09 o 
 -13   5  10       67.00       75.67     46.02 o 
 -12   5  10       51.05       25.51     56.51 o 
 -11   5  10      496.02      579.06     68.28 o 
 -10   5  10     2258.21     2274.73     74.99 o 
  -9   5  10     1443.05     1453.52     62.42 o 
  -8   5  10      346.47      414.84     38.48 o 
  -7   5  10      258.74      320.39     35.63 o 
  -6   5  10      513.79      536.10     38.24 o 
  -5   5  10     1907.44     1782.04     45.86 o 
  -4   5  10      642.03      601.50     31.82 o 
  -3   5  10     1359.90     1391.80     56.54 o 
  -2   5  10     2501.16     2504.12     92.26 o 
  -1   5  10     1903.89     1964.10     61.78 o 
   0   5  10      913.70      929.35     55.19 o 
   1   5  10      300.13      269.91     28.52 o 
   2   5  10      240.86      291.92     34.67 o 
   3   5  10       22.15       28.02     21.67 o 
   4   5  10      272.77      340.01     35.76 o 
   5   5  10      582.06      719.44     58.12 o 
   6   5  10       48.58       42.34     40.99 o 
   7   5  10        0.94      -16.11     58.33 o 
   8   5  10       54.71      -32.59     77.56 o 
   9   5  10       25.90      -11.73     87.33 o 
 -16   6  10       52.85      -46.94     68.04 o 
 -15   6  10       31.72       -0.86     85.38 o 
 -14   6  10       89.53      155.66     86.35 o 
 -13   6  10      359.04      338.28     61.75 o 
 -12   6  10      613.66      630.03     63.40 o 
 -11   6  10      724.41      703.27     57.95 o 
 -10   6  10       81.60       26.86     33.30 o 
  -9   6  10      151.67      220.52     44.92 o 
  -8   6  10        2.94       48.83     34.83 o 
  -7   6  10       25.34       -3.32     29.49 o 
  -6   6  10      684.76      732.92     55.35 o 
  -5   6  10     1412.91     1306.90     63.25 o 
  -4   6  10      165.94      155.61     20.44 o 
  -3   6  10      127.80      122.37     24.18 o 
  -2   6  10      133.32      151.31     24.94 o 
  -1   6  10      120.06      134.49     24.51 o 
   0   6  10      867.34      878.79     44.18 o 
   1   6  10     1293.36     1282.70     49.78 o 
   2   6  10      685.31      619.80     42.61 o 
   3   6  10      352.45      393.98     33.73 o 
   4   6  10        5.93       15.04     24.53 o 
   5   6  10      172.43      161.35     71.40 o 
   6   6  10      335.23      405.09     73.59 o 
   7   6  10       95.06       20.85     58.53 o 
   8   6  10      127.37      232.67    112.10 o 
   9   6  10      139.60      194.87    112.75 o 
 -16   7  10       35.60       18.75     72.49 o 
 -15   7  10        3.29      -26.20     65.36 o 
 -14   7  10       18.45      -52.61    114.05 o 
 -13   7  10       13.66       42.45    107.21 o 
 -12   7  10       57.44      115.72     38.00 o 
 -11   7  10       65.77       26.85     31.39 o 
 -10   7  10       19.27       26.82     27.52 o 
  -9   7  10        4.90       67.92     30.99 o 
  -8   7  10        0.44       22.93     25.43 o 
  -7   7  10       76.99       88.12     28.67 o 
  -6   7  10     3724.56     3461.24     88.96 o 
  -5   7  10      184.03      181.96     25.84 o 
  -4   7  10      371.42      356.57     28.88 o 
  -3   7  10       23.78      -14.71     14.71 o 
  -2   7  10      372.21      400.38     34.63 o 
  -1   7  10       94.13       68.34     21.81 o 
   0   7  10      189.55      150.53     25.48 o 
   1   7  10      202.44      232.90     28.14 o 
   2   7  10       11.52       13.92     23.34 o 
   3   7  10       34.43       17.82     24.00 o 
   4   7  10      115.25      107.36     41.87 o 
   5   7  10        2.94      -12.10     35.88 o 
   6   7  10      142.73      179.40     61.42 o 
   7   7  10       18.10      -34.95     55.58 o 
   8   7  10        1.63       69.08     96.46 o 
 -15   8  10        0.33       -0.95     68.64 o 
 -14   8  10      195.85      112.19     74.34 o 
 -13   8  10      223.60      201.58     70.25 o 
 -12   8  10      706.58      790.33     73.21 o 
 -11   8  10       77.71      115.42     45.22 o 
 -10   8  10      120.79      170.79     35.64 o 
  -9   8  10        3.38      -10.20     27.01 o 
  -8   8  10      102.64       36.49     27.45 o 
  -7   8  10     2152.54     2207.38     74.63 o 
  -6   8  10      149.82      179.49     31.61 o 
  -5   8  10       58.20       55.61     26.88 o 
  -4   8  10     1567.76     1553.70     61.63 o 
  -3   8  10        5.41       19.43     24.37 o 
  -2   8  10       30.22       67.73     21.66 o 
  -1   8  10      154.87      139.91     33.87 o 
   0   8  10      714.03      853.09     46.10 o 
   1   8  10     1175.42     1297.12     61.44 o 
   2   8  10      956.74     1043.88    109.97 o 
   3   8  10      111.91      117.26     35.48 o 
   4   8  10        0.35      -14.85     44.43 o 
   5   8  10      240.51      252.57     54.77 o 
   6   8  10      322.55      463.05     88.96 o 
   7   8  10       74.02      -13.75     54.55 o 
   8   8  10       97.55      121.26     98.74 o 
 -15   9  10       58.83       70.39     76.96 o 
 -14   9  10       21.75       31.55     65.55 o 
 -13   9  10        0.05       -8.59     72.02 o 
 -12   9  10      293.73      294.57     88.96 o 
 -11   9  10        0.97       17.30     43.39 o 
 -10   9  10      114.51       53.62     31.88 o 
  -9   9  10      328.22      362.41     42.01 o 
  -8   9  10       35.46        5.11     39.09 o 
  -7   9  10       52.54       36.66     23.87 o 
  -6   9  10      207.35      149.83     32.08 o 
  -5   9  10     1627.35     1471.24     62.69 o 
  -4   9  10     1023.29     1066.68     79.43 o 
  -3   9  10     1334.00     1258.32     55.14 o 
  -2   9  10      113.29      155.02     28.26 o 
  -1   9  10       11.16       59.07     29.77 o 
   0   9  10      329.60      320.99     42.40 o 
   1   9  10       17.30        3.49     28.82 o 
   2   9  10      660.57      678.27     62.93 o 
   3   9  10      586.42      601.90     55.29 o 
   4   9  10      176.19      165.27     48.24 o 
   5   9  10      136.13      151.47     60.57 o 
   6   9  10       82.69      135.66     60.75 o 
   7   9  10       43.49      102.49     69.08 o 
   8   9  10       56.05       13.33    113.07 o 
 -14  10  10       40.34      -10.10     95.80 o 
 -13  10  10       48.85      -40.76     59.38 o 
 -12  10  10        4.17      -46.22     46.22 o 
 -11  10  10      567.37      586.59     59.78 o 
 -10  10  10       80.52       89.30     34.65 o 
  -9  10  10       25.76       58.60     43.93 o 
  -8  10  10        2.21        4.81     26.39 o 
  -7  10  10       20.57       -4.55     26.67 o 
  -6  10  10      384.10      388.37     40.87 o 
  -5  10  10       31.68      -15.73     25.14 o 
  -4  10  10        4.41       -5.57     20.98 o 
  -3  10  10       18.01       35.55     31.24 o 
  -2  10  10       61.35       29.80     31.32 o 
  -1  10  10       11.19        4.45     33.96 o 
   0  10  10       14.15       39.92     31.34 o 
   1  10  10       94.63      123.79     39.05 o 
   2  10  10      298.98      222.33     49.46 o 
   3  10  10       38.31       34.00     50.45 o 
   4  10  10       32.85       61.24    102.32 o 
   5  10  10        0.74      -36.80     70.06 o 
   6  10  10       55.36      159.69     67.04 o 
   7  10  10       28.86       22.48     67.28 o 
 -14  11  10       58.36       72.94     61.43 o 
 -13  11  10        0.35      -38.66     73.32 o 
 -12  11  10        0.40      -31.74     47.73 o 
 -11  11  10      138.10       93.43     41.84 o 
 -10  11  10      334.54      424.49     61.87 o 
  -9  11  10      967.00     1029.45     82.09 o 
  -8  11  10      708.69      737.73     81.27 o 
  -7  11  10      116.00      118.03     41.58 o 
  -6  11  10      189.41      164.62     32.99 o 
  -5  11  10       85.83       47.60     26.00 o 
  -4  11  10      295.83      333.41     46.23 o 
  -3  11  10     1228.80     1107.78     69.06 o 
  -2  11  10      617.45      604.00     76.38 o 
  -1  11  10      320.69      387.11     73.12 o 
   0  11  10      110.65      135.16     45.26 o 
   1  11  10       16.41       42.18     38.73 o 
   2  11  10      264.37      129.83     46.87 o 
   3  11  10      288.25      146.27     86.35 o 
   4  11  10      215.79      195.09     67.72 o 
   5  11  10      250.23      321.66     79.26 o 
   6  11  10      137.48      171.95     75.08 o 
   7  11  10        4.85       32.44     77.23 o 
 -13  12  10       35.49      -36.83     55.27 o 
 -12  12  10       24.85       13.33     53.11 o 
 -11  12  10       67.81       70.46     51.17 o 
 -10  12  10       30.71       36.79     49.01 o 
  -9  12  10       14.09      -43.51     43.51 o 
  -8  12  10      165.94      167.28     48.39 o 
  -7  12  10       26.21       15.68     32.46 o 
  -6  12  10       62.22       30.19     37.29 o 
  -5  12  10      114.24       79.40     64.85 o 
  -4  12  10       15.53       -8.93     42.13 o 
  -3  12  10       64.81       51.34     51.61 o 
  -2  12  10      102.13       75.25     42.23 o 
  -1  12  10      257.59      237.94     51.57 o 
   0  12  10       75.68       41.06     44.70 o 
   1  12  10        3.41       -7.24     46.10 o 
   2  12  10        5.85       15.55     46.26 o 
   3  12  10        0.40      -25.52     70.06 o 
   4  12  10        4.45        1.00     54.54 o 
   5  12  10        1.79       14.66     59.89 o 
   6  12  10      101.14      143.69     71.61 o 
 -12  13  10       25.39      -59.09     59.09 o 
 -11  13  10        1.03       28.55     50.69 o 
 -10  13  10        4.01       23.90     44.93 o 
  -9  13  10      119.98      121.67     50.22 o 
  -8  13  10      194.43      110.00     60.60 o 
  -7  13  10      193.10      271.16     64.84 o 
  -6  13  10       27.34       99.72     56.01 o 
  -5  13  10        0.77       13.29     48.54 o 
  -4  13  10       29.97       87.69     71.36 o 
  -3  13  10      211.37      136.99     94.50 o 
  -2  13  10      419.90      420.84     76.58 o 
  -1  13  10      353.09      341.11    123.83 o 
   0  13  10      237.43      188.14     65.82 o 
   1  13  10        0.37       10.12     79.51 o 
   2  13  10       22.03       34.87     53.92 o 
   3  13  10       25.95       31.89     54.95 o 
   4  13  10       75.25      116.01     93.52 o 
   5  13  10       40.75      -28.49     99.39 o 
 -11  14  10       20.62       23.33     64.67 o 
 -10  14  10        4.13      -48.47     57.20 o 
  -9  14  10        0.85        1.46     52.93 o 
  -8  14  10       72.80       57.51     56.38 o 
  -7  14  10      159.78      166.85     61.05 o 
  -6  14  10      190.34      318.99     71.73 o 
  -5  14  10      193.92      285.18     99.06 o 
  -4  14  10      255.34      201.60     65.50 o 
  -3  14  10        8.93       82.70     53.57 o 
  -2  14  10        6.25        4.39     51.59 o 
  -1  14  10       69.78      105.39     57.58 o 
   0  14  10      437.64      479.02     84.10 o 
   1  14  10      178.58      284.88     71.26 o 
   2  14  10       41.99      115.97     64.86 o 
   3  14  10        1.07      -52.62     54.57 o 
   4  14  10        3.11       29.08     61.75 o 
 -10  15  10        0.11        7.17     99.71 o 
  -9  15  10       21.14      -75.60     75.60 o 
  -8  15  10       12.69       22.60     64.19 o 
  -7  15  10        7.56      -48.84     48.84 o 
  -6  15  10        2.07       -0.08     53.07 o 
  -5  15  10       21.70       35.36     55.40 o 
  -4  15  10        0.25        8.12     61.59 o 
  -3  15  10        0.15      -42.32     49.01 o 
  -2  15  10       60.02      -17.44     55.75 o 
  -1  15  10        1.61      -10.01     87.98 o 
   0  15  10        3.75       49.00     58.26 o 
   1  15  10        0.05       36.75     57.56 o 
   2  15  10        3.90      -20.38    115.68 o 
   3  15  10        0.03      -25.00     56.97 o 
  -8  16  10        8.03       67.13    103.62 o 
  -7  16  10       44.45       29.33     96.46 o 
  -6  16  10      127.39      186.34     69.78 o 
  -5  16  10       57.21       83.17     61.99 o 
  -4  16  10        3.71       -3.67     56.38 o 
  -3  16  10        0.20      -29.79     52.99 o 
  -2  16  10        2.07      -37.09     52.57 o 
  -1  16  10       74.53      127.60     65.21 o 
   0  16  10       54.07      115.03     65.40 o 
   1  16  10       27.26      -53.92     53.92 o 
   2  16  10       21.83      -51.11     58.65 o 
  -6  17  10        0.96       51.49     90.59 o 
  -5  17  10       17.71      110.14    102.97 o 
  -4  17  10       20.08      -12.94    105.58 o 
  -3  17  10        0.71       20.05     81.47 o 
  -2  17  10       11.15       42.47     65.40 o 
  -1  17  10       18.72       70.10     65.76 o 
   0  17  10       12.06       53.27     67.83 o 
 -17   1  11       88.59      -52.60     76.25 o 
 -16   1  11       13.97      -64.80     64.80 o 
 -15   1  11      381.35      419.86     94.05 o 
 -14   1  11      424.00      303.95     86.35 o 
 -13   1  11      429.74      442.20     56.44 o 
 -12   1  11      560.68      499.26     51.90 o 
 -11   1  11       19.05        5.62     29.57 o 
 -10   1  11       33.32       68.86     41.48 o 
  -9   1  11      465.74      522.85     44.84 o 
  -8   1  11     1149.80     1099.33     52.55 o 
  -7   1  11     1274.81     1217.77     76.85 o 
  -6   1  11     4010.85     4137.33     86.22 o 
  -5   1  11     1052.02     1022.84     41.79 o 
  -4   1  11        2.63        5.79     15.51 o 
  -3   1  11      512.60      504.07     27.13 o 
  -2   1  11      977.39      934.22     38.20 o 
  -1   1  11     1253.92     1334.40     48.14 o 
   0   1  11      919.00      904.16     38.43 o 
   1   1  11      651.97      651.78     35.61 o 
   2   1  11       37.62       45.76     21.94 o 
   3   1  11      232.26      238.79     43.86 o 
   4   1  11      791.59      751.41     54.58 o 
   5   1  11      357.62      367.93    110.79 o 
   6   1  11      281.96      274.44     69.57 o 
   7   1  11      279.10      293.60     84.40 o 
   8   1  11      208.35      188.47     71.20 o 
   9   1  11        2.69        0.37     60.84 o 
 -17   2  11       58.15      -34.35     75.31 o 
 -16   2  11      281.54      224.20    106.88 o 
 -15   2  11       41.88      105.80     70.09 o 
 -14   2  11       52.23       -2.85     44.73 o 
 -13   2  11       18.36       40.36     34.31 o 
 -12   2  11       50.22       85.60     36.87 o 
 -11   2  11     1371.46     1314.21     68.36 o 
 -10   2  11      883.33      792.37     57.68 o 
  -9   2  11      388.39      344.14     39.51 o 
  -8   2  11        5.56      -16.78     23.78 o 
  -7   2  11       96.30      150.51     30.50 o 
  -6   2  11     1851.60     1865.22     63.01 o 
  -5   2  11     2136.51     2126.08     68.40 o 
  -4   2  11     1502.22     1407.67     35.69 o 
  -3   2  11      875.22      890.59     38.20 o 
  -2   2  11      702.37      712.23     35.47 o 
  -1   2  11        1.95       17.36     17.94 o 
   0   2  11       91.56       84.95     20.53 o 
   1   2  11      555.85      603.56     38.56 o 
   2   2  11      817.55      821.25     42.71 o 
   3   2  11      608.26      658.03     40.68 o 
   4   2  11      717.31      796.15     55.43 o 
   5   2  11        8.07       35.28     49.21 o 
   6   2  11       12.32      -11.44     48.68 o 
   7   2  11      147.18      203.74     68.83 o 
   8   2  11       99.49      159.72     70.93 o 
   9   2  11      161.27      285.97    106.88 o 
 -16   3  11       17.50      -43.65     68.89 o 
 -15   3  11       65.75       15.33     61.24 o 
 -14   3  11       20.45      -31.08     44.34 o 
 -13   3  11      135.94      195.28     42.64 o 
 -12   3  11        7.61      -15.02     31.61 o 
 -11   3  11      159.95      142.46     37.36 o 
 -10   3  11      292.15      242.30     37.59 o 
  -9   3  11       22.37        1.95     26.32 o 
  -8   3  11      292.85      383.56     43.84 o 
  -7   3  11      178.96      203.41     30.62 o 
  -6   3  11     1719.97     1654.53     60.60 o 
  -5   3  11     2451.07     2464.62     60.34 o 
  -4   3  11       54.98       56.32     17.92 o 
  -3   3  11        2.17       -2.42     17.65 o 
  -2   3  11        1.23        9.72     18.59 o 
  -1   3  11       18.45       25.10     19.31 o 
   0   3  11      142.99      139.22     26.96 o 
   1   3  11       81.40       39.01     21.28 o 
   2   3  11        0.45       10.21     21.57 o 
   3   3  11       66.96       52.41     22.48 o 
   4   3  11       29.95       44.18     27.65 o 
   5   3  11       24.27       67.74     77.56 o 
   6   3  11       67.90       36.75    120.24 o 
   7   3  11       10.63       33.78     55.82 o 
   8   3  11        0.60       10.94     59.86 o 
   9   3  11       17.96      122.24     87.01 o 
 -16   4  11      346.98      289.90     89.69 o 
 -15   4  11      151.96      186.34     76.35 o 
 -14   4  11      120.31      116.73     52.90 o 
 -13   4  11       24.40        5.44     34.05 o 
 -12   4  11       21.42        1.66     34.15 o 
 -11   4  11      775.40      817.30     71.30 o 
 -10   4  11     2740.20     2682.99     90.28 o 
  -9   4  11      335.79      357.08     58.32 o 
  -8   4  11      103.60      100.49     32.14 o 
  -7   4  11       65.64      101.22     30.94 o 
  -6   4  11       74.77       80.10     24.95 o 
  -5   4  11     5577.90     5330.62    127.32 o 
  -4   4  11     2587.28     2557.15     57.81 o 
  -3   4  11     1718.72     1729.22     79.26 o 
  -2   4  11      299.28      335.69     33.59 o 
  -1   4  11       27.44       33.56     23.80 o 
   0   4  11       25.02      -17.96     19.87 o 
   1   4  11      462.30      570.86     38.72 o 
   2   4  11      381.60      450.22     38.07 o 
   3   4  11      702.39      697.23     41.80 o 
   4   4  11      438.89      454.86     46.73 o 
   5   4  11      508.34      549.09     52.68 o 
   6   4  11       47.48       74.90     73.97 o 
   7   4  11      100.21      122.25     60.94 o 
   8   4  11      144.61      161.63    108.19 o 
 -16   5  11      145.27      116.06     78.34 o 
 -15   5  11       27.14      -12.00     83.75 o 
 -14   5  11       25.46       46.77     95.80 o 
 -13   5  11       15.51      -39.01     39.01 o 
 -12   5  11      147.57       58.53     44.01 o 
 -11   5  11      278.37      280.43     43.73 o 
 -10   5  11      193.07      203.07     35.07 o 
  -9   5  11      251.24      307.94     44.68 o 
  -8   5  11      725.84      780.76     55.41 o 
  -7   5  11      752.62      738.94     48.77 o 
  -6   5  11     1735.35     1774.89     58.44 o 
  -5   5  11      389.67      415.58     28.54 o 
  -4   5  11      253.10      217.18     54.89 o 
  -3   5  11       32.05       34.65     26.62 o 
  -2   5  11      232.33      232.95     30.02 o 
  -1   5  11       50.42       27.62     24.92 o 
   0   5  11       42.39       81.03     23.63 o 
   1   5  11      200.88      226.42     28.83 o 
   2   5  11      258.88      271.69     33.21 o 
   3   5  11        0.10      -14.89     28.88 o 
   4   5  11        8.24      -14.27     29.64 o 
   5   5  11      122.21       82.86     34.67 o 
   6   5  11      163.11      167.51     50.46 o 
   7   5  11       97.14      274.38    106.23 o 
   8   5  11       85.97      -55.40     86.03 o 
 -16   6  11       70.77       49.47     74.89 o 
 -15   6  11       27.50       40.89     70.68 o 
 -14   6  11       20.58       26.32     83.10 o 
 -13   6  11       38.76       21.78     81.79 o 
 -12   6  11      203.04      241.09     52.48 o 
 -11   6  11      190.15      213.88     73.45 o 
 -10   6  11      384.64      467.29     50.55 o 
  -9   6  11      284.56      258.70     99.99 o 
  -8   6  11        8.72       -4.88     29.76 o 
  -7   6  11       94.02      136.09     36.24 o 
  -6   6  11     1039.82     1065.97     61.55 o 
  -5   6  11      108.67      133.64     26.53 o 
  -4   6  11     2102.04     2184.55     69.34 o 
  -3   6  11     1228.20     1372.43     56.29 o 
  -2   6  11      209.49      220.35     31.31 o 
  -1   6  11      152.49      148.76     29.57 o 
   0   6  11       36.60       18.63     22.89 o 
   1   6  11      182.53      197.04     28.51 o 
   2   6  11       81.42       82.35     27.49 o 
   3   6  11      335.56      373.08     38.39 o 
   4   6  11      847.08      855.79     60.75 o 
   5   6  11      124.88       89.45     43.48 o 
   6   6  11      190.46       36.52     60.94 o 
   7   6  11       71.58       47.58     86.68 o 
   8   6  11       17.26       31.93     93.85 o 
 -15   7  11      131.43      167.12     79.64 o 
 -14   7  11      311.84      508.03    248.96 o 
 -13   7  11      284.18      394.45     83.74 o 
 -12   7  11      442.04      477.88     64.31 o 
 -11   7  11       14.10       43.21     33.51 o 
 -10   7  11        9.78       35.55     28.78 o 
  -9   7  11      304.68      266.97     44.02 o 
  -8   7  11      240.88      258.38     35.90 o 
  -7   7  11     1250.00     1176.49     57.74 o 
  -6   7  11      118.25      186.19     32.04 o 
  -5   7  11      130.96       69.68     29.47 o 
  -4   7  11       23.93       -5.66     21.34 o 
  -3   7  11      163.41      154.53     29.86 o 
  -2   7  11      391.11      450.44     38.39 o 
  -1   7  11      101.14      151.31     28.59 o 
   0   7  11      372.23      471.36     39.61 o 
   1   7  11      608.74      609.56     43.29 o 
   2   7  11      136.31      197.40     31.06 o 
   3   7  11      135.07      147.79     42.85 o 
   4   7  11        1.47       39.36     41.72 o 
   5   7  11      383.49      483.80     75.63 o 
   6   7  11      281.19      296.83     73.59 o 
   7   7  11      184.64      129.39     71.39 o 
   8   7  11      108.57      -76.90     76.90 o 
 -15   8  11       13.61      -62.48     62.48 o 
 -14   8  11      110.68       53.58     66.59 o 
 -13   8  11       25.58       49.88     63.13 o 
 -12   8  11       54.57       -9.64     42.07 o 
 -11   8  11      470.23      493.56     52.96 o 
 -10   8  11      105.46      124.36     37.10 o 
  -9   8  11        1.81        0.31     26.35 o 
  -8   8  11        0.22       13.99     27.92 o 
  -7   8  11       30.29       41.89     27.90 o 
  -6   8  11       35.75       49.69     26.76 o 
  -5   8  11       50.67       48.85     26.63 o 
  -4   8  11       68.38       75.01     27.29 o 
  -3   8  11        2.45       -9.65     19.72 o 
  -2   8  11        0.07       25.84     23.41 o 
  -1   8  11      154.86      105.55     26.84 o 
   0   8  11      405.87      377.44     36.71 o 
   1   8  11      199.19      137.98     36.37 o 
   2   8  11      273.87      210.57     40.42 o 
   3   8  11        2.34       48.43     37.66 o 
   4   8  11      190.49      145.70     62.45 o 
   5   8  11       32.38       63.27     56.63 o 
   6   8  11       32.65       16.30     55.07 o 
   7   8  11        9.35       57.69     62.75 o 
 -15   9  11      100.55       89.39     75.80 o 
 -14   9  11      103.00      122.42     70.99 o 
 -13   9  11      154.44       37.99     71.69 o 
 -12   9  11       79.98        5.46     55.52 o 
 -11   9  11        0.82       -9.82     31.49 o 
 -10   9  11       36.06       19.85     30.26 o 
  -9   9  11      263.39      261.97     68.39 o 
  -8   9  11      771.51      802.90     62.19 o 
  -7   9  11      490.26      644.63     52.86 o 
  -6   9  11     1010.71     1024.51     57.15 o 
  -5   9  11      235.85      359.67     38.16 o 
  -4   9  11       21.43        4.45     25.05 o 
  -3   9  11       36.32       21.28     25.62 o 
  -2   9  11      117.51      172.28     36.91 o 
  -1   9  11      468.67      443.11     49.54 o 
   0   9  11       22.54      -21.88     29.71 o 
   1   9  11      327.18      330.76     58.51 o 
   2   9  11       69.97      123.30     43.26 o 
   3   9  11        1.28       10.15     58.66 o 
   4   9  11        1.82      -20.49     85.05 o 
   5   9  11      182.90      227.93     69.76 o 
   6   9  11      176.32      249.11     75.14 o 
   7   9  11       52.95      138.35     66.45 o 
 -14  10  11       11.36        5.99     65.85 o 
 -13  10  11       14.14        1.37     52.41 o 
 -12  10  11      257.50      263.19     62.30 o 
 -11  10  11        9.18       48.13     41.29 o 
 -10  10  11      243.64      277.37     43.05 o 
  -9  10  11      131.79      172.84     43.50 o 
  -8  10  11       30.87       74.72     42.52 o 
  -7  10  11       76.99       38.96     35.02 o 
  -6  10  11      204.62      142.95     51.33 o 
  -5  10  11      196.46      223.14     36.06 o 
  -4  10  11      307.47      364.10     60.42 o 
  -3  10  11      249.33      221.04     40.73 o 
  -2  10  11       15.96      -26.14     33.26 o 
  -1  10  11       41.26      -19.96     36.74 o 
   0  10  11      119.42      102.70     42.92 o 
   1  10  11      135.03      167.13     47.93 o 
   2  10  11      457.44      362.68     57.66 o 
   3  10  11      143.29      194.19     64.67 o 
   4  10  11       38.89      132.51     63.28 o 
   5  10  11       13.05        5.57     55.00 o 
   6  10  11        2.58      -77.23     77.23 o 
 -13  11  11       15.70      -49.63     49.63 o 
 -12  11  11       19.69       26.42     53.85 o 
 -11  11  11      155.07      108.55     46.15 o 
 -10  11  11      129.30      127.95     43.52 o 
  -9  11  11       88.51       48.39     52.68 o 
  -8  11  11       80.16       93.34     43.20 o 
  -7  11  11       43.81       -6.07     39.03 o 
  -6  11  11      117.36       90.69     42.68 o 
  -5  11  11       40.19       41.77     49.63 o 
  -4  11  11        0.86      -18.37     43.92 o 
  -3  11  11       96.32       78.38     50.45 o 
  -2  11  11      109.37       25.08     38.38 o 
  -1  11  11      183.88      165.80     48.45 o 
   0  11  11       15.18       21.46     40.00 o 
   1  11  11        1.11       38.19     40.92 o 
   2  11  11        0.21      -27.95     49.04 o 
   3  11  11       26.85       50.99     55.11 o 
   4  11  11       14.24       19.58     57.36 o 
   5  11  11        0.47      -42.56     57.53 o 
   6  11  11       30.23       16.34     88.96 o 
 -13  12  11      104.74       37.63     57.58 o 
 -12  12  11       98.24       71.21    101.12 o 
 -11  12  11      203.66      231.22     59.08 o 
 -10  12  11      128.73      170.56     78.85 o 
  -9  12  11      184.53      215.95     66.53 o 
  -8  12  11       47.03       17.64     42.47 o 
  -7  12  11        5.94       18.99     57.68 o 
  -6  12  11       55.02        4.51     46.90 o 
  -5  12  11      184.32       -6.94     48.55 o 
  -4  12  11      521.15      553.83    106.88 o 
  -3  12  11      749.72      946.24     99.42 o 
  -2  12  11      201.41      198.75     62.44 o 
  -1  12  11       38.29       43.07     50.46 o 
   0  12  11        6.87        2.29     78.21 o 
   1  12  11       45.75       61.68     46.75 o 
   2  12  11       60.21      112.90     58.98 o 
   3  12  11      101.96       52.27     61.10 o 
   4  12  11       21.13        9.74     59.78 o 
   5  12  11       16.07       52.02     65.11 o 
 -12  13  11       91.65       -2.17     57.15 o 
 -11  13  11       26.51       50.81     43.98 o 
 -10  13  11       34.42       65.32     50.29 o 
  -9  13  11       29.07        0.00     69.08 o 
  -8  13  11      121.34       91.61    137.19 o 
  -7  13  11       84.93      144.21     77.56 o 
  -6  13  11        0.86        1.50     50.70 o 
  -5  13  11        0.20       -7.91     50.83 o 
  -4  13  11        4.28       33.97     52.76 o 
  -3  13  11      174.00      166.68     59.18 o 
  -2  13  11      156.39       83.21     57.52 o 
  -1  13  11      193.73      188.54     72.67 o 
   0  13  11       91.60      150.72     63.13 o 
   1  13  11       54.85      -16.94     75.60 o 
   2  13  11        3.94        2.51     52.48 o 
   3  13  11       10.22       26.90     58.27 o 
   4  13  11       24.23       32.11     64.39 o 
 -11  14  11        3.30      -63.96    101.02 o 
 -10  14  11        8.71       15.66     49.87 o 
  -9  14  11       12.05      -18.74     83.10 o 
  -8  14  11        1.05      -37.34     53.71 o 
  -7  14  11        1.91      -46.14     51.34 o 
  -6  14  11        6.30      -23.97     50.67 o 
  -5  14  11        0.44      -27.25     48.90 o 
  -4  14  11        4.76       -6.40     52.57 o 
  -3  14  11       54.06       -9.16     51.05 o 
  -2  14  11       89.57       25.95     54.28 o 
  -1  14  11        3.20      -25.73     59.63 o 
   0  14  11       29.97       44.04     57.82 o 
   1  14  11        6.53       39.02     58.33 o 
   2  14  11        5.03      -41.41     55.07 o 
   3  14  11       25.10       58.00     67.74 o 
 -10  15  11       69.74       54.74     82.12 o 
  -9  15  11       50.25       -0.30     62.57 o 
  -8  15  11       96.19       85.41     65.89 o 
  -7  15  11      143.43      132.01     64.96 o 
  -6  15  11       95.71      146.32     87.66 o 
  -5  15  11       58.14       84.98     60.64 o 
  -4  15  11        1.39       30.94     61.91 o 
  -3  15  11       13.79      -46.42     50.13 o 
  -2  15  11       48.13       34.08     53.08 o 
  -1  15  11      210.01      150.01     69.11 o 
   0  15  11      141.59      259.95     93.85 o 
   1  15  11       58.56        7.95     64.74 o 
   2  15  11       11.42       96.78     67.21 o 
  -7  16  11        0.30       30.59     65.32 o 
  -6  16  11        5.84       44.39    104.93 o 
  -5  16  11        0.39      -15.06     56.28 o 
  -4  16  11        0.36       66.80     62.67 o 
  -3  16  11        4.65      -54.49     54.49 o 
  -2  16  11        1.98      102.01     66.13 o 
  -1  16  11       10.76      131.32     68.67 o 
   0  16  11        0.28       12.03     58.99 o 
  -5  17  11        3.81      -71.04     71.04 o 
  -4  17  11        4.23        4.42     61.98 o 
  -3  17  11        4.37       40.41     88.63 o 
 -16   0  12        3.64      -37.15     99.71 o 
 -15   0  12      344.89      503.13    136.21 o 
 -14   0  12      342.47      304.05     71.49 o 
 -13   0  12       32.81      -26.73     47.91 o 
 -12   0  12      448.91      379.09     68.34 o 
 -11   0  12     2681.28     2486.71    201.38 o 
 -10   0  12      233.61      314.02    121.55 o 
  -9   0  12      540.97      677.05     61.76 o 
  -8   0  12     1446.95     1442.30     95.82 o 
  -7   0  12      931.74      816.36    139.80 o 
  -6   0  12      642.43      761.04    192.58 o 
  -5   0  12      209.13      233.09     37.74 o 
  -4   0  12      499.62      493.32     66.51 o 
  -3   0  12     1465.25     1553.00     64.85 o 
  -2   0  12      949.18      937.42     50.50 o 
  -1   0  12     1351.43     1384.08     57.84 o 
   0   0  12      733.75      832.51    103.62 o 
   1   0  12        3.55        6.95     37.02 o 
   2   0  12      309.30      309.57     59.82 o 
   3   0  12      998.52      955.43    125.78 o 
   4   0  12     1220.60     1092.29    136.86 o 
   5   0  12      258.62      136.21     89.94 o 
   6   0  12       65.96       13.69     76.90 o 
   7   0  12       38.09       70.39     89.94 o 
   8   0  12        0.33       21.51     89.29 o 
 -16   1  12       34.55       33.05     82.12 o 
 -15   1  12       31.81       65.02     79.84 o 
 -14   1  12       22.28      101.29     47.24 o 
 -13   1  12       58.61       86.12     37.94 o 
 -12   1  12      810.46      705.05     61.52 o 
 -11   1  12      438.14      456.05     50.68 o 
 -10   1  12        4.31       47.08     27.61 o 
  -9   1  12      169.64      121.86     28.67 o 
  -8   1  12        0.18       -3.13     32.70 o 
  -7   1  12       21.93       -2.97     26.60 o 
  -6   1  12      184.91      177.60     30.81 o 
  -5   1  12      435.24      466.78     32.66 o 
  -4   1  12     1589.78     1512.94     47.68 o 
  -3   1  12      277.94      277.90     36.13 o 
  -2   1  12      157.40      150.97     25.79 o 
  -1   1  12        3.43      -17.91     19.66 o 
   0   1  12       39.34       63.66     22.51 o 
   1   1  12      336.90      363.80     43.03 o 
   2   1  12      337.91      356.89     50.45 o 
   3   1  12      293.94      263.03     39.79 o 
   4   1  12       19.25      -11.14     78.33 o 
   5   1  12        0.36      -46.08     46.08 o 
   6   1  12       48.45       80.68     57.72 o 
   7   1  12       86.89       47.03     82.77 o 
   8   1  12       15.58      -37.81     94.83 o 
 -16   2  12       50.05       10.18     70.28 o 
 -15   2  12       36.68      123.83     73.70 o 
 -14   2  12      272.94      193.08     54.03 o 
 -13   2  12      180.14      139.19     41.40 o 
 -12   2  12       39.86       21.93     33.89 o 
 -11   2  12       49.01       83.64     34.75 o 
 -10   2  12      170.29      247.82     40.36 o 
  -9   2  12       99.20      107.42     33.32 o 
  -8   2  12      833.52      860.92     51.96 o 
  -7   2  12     1035.26     1007.73     57.93 o 
  -6   2  12     2211.53     2140.39     69.00 o 
  -5   2  12      489.45      435.58     32.25 o 
  -4   2  12       84.65       40.51     14.94 o 
  -3   2  12      204.96      185.02     28.17 o 
  -2   2  12      322.18      298.94     48.86 o 
  -1   2  12      585.05      626.19     42.38 o 
   0   2  12      380.14      337.61     33.27 o 
   1   2  12        7.00       19.49     25.11 o 
   2   2  12       26.75       12.35     22.78 o 
   3   2  12       19.95      -23.06     47.76 o 
   4   2  12      103.80      158.97     44.23 o 
   5   2  12        2.63      -31.43     47.36 o 
   6   2  12        3.03       44.75     54.17 o 
   7   2  12       40.42      -20.01     64.85 o 
   8   2  12        0.29      119.50     65.42 o 
 -16   3  12       24.63      188.26     78.06 o 
 -15   3  12        0.25       39.20     63.19 o 
 -14   3  12       53.07        3.38    125.46 o 
 -13   3  12      178.38      183.04     43.64 o 
 -12   3  12      233.21      232.58     45.21 o 
 -11   3  12      604.46      708.17     78.45 o 
 -10   3  12       69.63      107.60     39.42 o 
  -9   3  12        0.52      -24.90     24.90 o 
  -8   3  12       98.85       68.68     27.82 o 
  -7   3  12       63.05       97.89     26.20 o 
  -6   3  12     1039.45      978.10     61.25 o 
  -5   3  12     5319.59     5195.12    109.28 o 
  -4   3  12      677.92      665.02     44.33 o 
  -3   3  12       14.62      -16.56     25.19 o 
  -2   3  12      113.51       74.36     24.52 o 
  -1   3  12      341.94      382.98     39.86 o 
   0   3  12     1472.28     1434.37     67.82 o 
   1   3  12     1511.71     1583.39     60.43 o 
   2   3  12     1012.39     1062.98     65.24 o 
   3   3  12      603.45      553.28     43.25 o 
   4   3  12        9.19       -1.42     36.82 o 
   5   3  12       21.48       86.87     55.37 o 
   6   3  12       11.96       17.96     54.60 o 
   7   3  12      209.79      441.27     86.20 o 
   8   3  12      104.77      104.55     70.06 o 
 -16   4  12        8.06       52.33     76.96 o 
 -15   4  12        1.90       55.24     65.21 o 
 -14   4  12       28.91      -45.19     60.02 o 
 -13   4  12        0.51      -39.55     39.55 o 
 -12   4  12       86.55        0.95     35.85 o 
 -11   4  12      134.86       69.92     32.88 o 
 -10   4  12       31.04       52.02     29.89 o 
  -9   4  12       37.01       41.31     29.60 o 
  -8   4  12        1.72       27.82     29.91 o 
  -7   4  12      514.79      506.02     38.83 o 
  -6   4  12     2082.13     1953.46     79.68 o 
  -5   4  12      143.78      180.24     31.00 o 
  -4   4  12       25.00       76.40     26.72 o 
  -3   4  12       81.65       67.56     25.66 o 
  -2   4  12       51.23       33.19     35.83 o 
  -1   4  12      242.15      210.73     32.41 o 
   0   4  12       32.23       25.39     22.74 o 
   1   4  12       28.23       27.29     24.39 o 
   2   4  12       56.63       55.63     26.49 o 
   3   4  12        5.40       35.29     26.93 o 
   4   4  12       40.11        6.31     35.90 o 
   5   4  12       18.63      -46.95     46.95 o 
   6   4  12       74.19      111.58     59.02 o 
   7   4  12       11.08       21.51     88.63 o 
 -16   5  12       40.14      136.62     79.03 o 
 -15   5  12       96.41      203.43    125.13 o 
 -14   5  12        3.05       15.38     96.78 o 
 -13   5  12       45.68      -54.82     54.82 o 
 -12   5  12      554.52      696.52     72.96 o 
 -11   5  12      602.48      719.60     65.57 o 
 -10   5  12      877.64      931.64     79.22 o 
  -9   5  12      620.93      623.70     53.55 o 
  -8   5  12      205.80      235.10     35.72 o 
  -7   5  12       60.67       56.47     28.02 o 
  -6   5  12       73.63       62.25     25.30 o 
  -5   5  12     2177.85     2207.06    120.41 o 
  -4   5  12     3699.89     3559.78     98.08 o 
  -3   5  12      356.50      437.34     42.01 o 
  -2   5  12       61.34       60.20     25.62 o 
  -1   5  12       59.99       28.93     23.56 o 
   0   5  12      157.94      155.85     30.90 o 
   1   5  12      908.90      886.74     59.01 o 
   2   5  12     1183.37     1205.37     77.65 o 
   3   5  12      319.70      435.92     42.68 o 
   4   5  12      104.96      128.73     36.82 o 
   5   5  12      217.37      128.39     89.29 o 
   6   5  12       58.70      -33.24     79.51 o 
   7   5  12      164.60      236.58    107.53 o 
 -16   6  12       67.79      157.58     82.71 o 
 -15   6  12       89.70      -48.26     81.79 o 
 -14   6  12       90.63       83.39     68.96 o 
 -13   6  12       75.08      183.25     80.81 o 
 -12   6  12        9.91      -27.63     55.67 o 
 -11   6  12       24.41      -11.21     41.11 o 
 -10   6  12      192.65      191.63     50.53 o 
  -9   6  12      538.57      522.31     53.30 o 
  -8   6  12      129.99      161.31     37.46 o 
  -7   6  12      135.70      179.51     37.70 o 
  -6   6  12      372.13      408.29     45.55 o 
  -5   6  12       65.57       30.98     25.36 o 
  -4   6  12     1433.38     1509.93     76.96 o 
  -3   6  12      849.66     1001.22     50.89 o 
  -2   6  12      633.12      618.78     45.52 o 
  -1   6  12       82.64       68.63     26.46 o 
   0   6  12      219.49      221.68     31.91 o 
   1   6  12        0.28       18.79     24.83 o 
   2   6  12       80.65       67.49     28.61 o 
   3   6  12      433.51      422.67     52.30 o 
   4   6  12       31.16       -3.64     37.94 o 
   5   6  12       32.22      102.97     92.55 o 
   6   6  12      187.61      300.45    112.10 o 
   7   6  12      108.85      117.96    104.93 o 
 -15   7  12       11.73      -76.25     76.25 o 
 -14   7  12        0.03      -17.42     61.80 o 
 -13   7  12       10.91       32.88     61.98 o 
 -12   7  12        4.50       19.55     42.63 o 
 -11   7  12        0.29      -16.15     32.92 o 
 -10   7  12        1.58      -27.41     27.41 o 
  -9   7  12        0.50      -29.36     29.36 o 
  -8   7  12       50.07      -25.47     25.47 o 
  -7   7  12       35.24       11.81     26.11 o 
  -6   7  12       16.31       48.49     26.35 o 
  -5   7  12       75.53       37.15     25.80 o 
  -4   7  12      370.02      328.15     32.20 o 
  -3   7  12        0.85       15.02     22.92 o 
  -2   7  12       12.38       31.74     24.04 o 
  -1   7  12      184.11      114.78     28.52 o 
   0   7  12       88.70       53.53     26.70 o 
   1   7  12       15.84        8.06     25.24 o 
   2   7  12      352.09      338.39     45.75 o 
   3   7  12       30.98       95.87     40.92 o 
   4   7  12      266.81      144.30     57.44 o 
   5   7  12       29.39      -13.55     53.17 o 
   6   7  12        3.48      -58.66     82.12 o 
   7   7  12        4.80      -40.41     91.24 o 
 -15   8  12      116.46      193.70     83.31 o 
 -14   8  12       50.94      135.21     75.30 o 
 -13   8  12       40.63       57.52     60.87 o 
 -12   8  12        3.53      -49.96     53.21 o 
 -11   8  12       10.99        5.78     32.59 o 
 -10   8  12      127.05      140.29     39.45 o 
  -9   8  12     1022.66     1110.37     70.57 o 
  -8   8  12     1030.02     1089.86     69.30 o 
  -7   8  12      755.44      710.63     51.05 o 
  -6   8  12      235.19      305.75     45.83 o 
  -5   8  12       14.35      -21.42     25.04 o 
  -4   8  12       47.30       56.76     26.65 o 
  -3   8  12      273.22      319.57     32.58 o 
  -2   8  12      732.10      823.04     71.62 o 
  -1   8  12     1037.31     1111.91     56.06 o 
   0   8  12      268.42      297.66     44.52 o 
   1   8  12       66.49       85.72     39.74 o 
   2   8  12      109.71      101.23     43.00 o 
   3   8  12       59.62      -10.42     49.60 o 
   4   8  12      173.34      153.50     63.62 o 
   5   8  12      374.49      299.62     72.35 o 
   6   8  12       67.78      143.38     99.71 o 
 -14   9  12       66.25       47.70     69.97 o 
 -13   9  12      155.38      194.53     74.89 o 
 -12   9  12      392.32      440.35     69.61 o 
 -11   9  12      184.22      205.26     69.99 o 
 -10   9  12       39.25      -28.00     41.23 o 
  -9   9  12      235.91      202.61     50.76 o 
  -8   9  12      195.24      272.26     65.67 o 
  -7   9  12      295.06      252.54     50.28 o 
  -6   9  12      568.94      649.73    125.95 o 
  -5   9  12      115.65      140.28     32.52 o 
  -4   9  12       38.08       35.54     29.75 o 
  -3   9  12        0.60        0.00     35.66 o 
  -2   9  12       22.29      -12.91     33.65 o 
  -1   9  12      145.63       98.89     41.75 o 
   0   9  12      546.28      545.07     64.88 o 
   1   9  12      107.17      122.92     44.62 o 
   2   9  12       23.21      -38.89     45.18 o 
   3   9  12        1.22      -28.98     48.43 o 
   4   9  12        0.08      -34.73     51.58 o 
   5   9  12      161.14      128.54     68.64 o 
   6   9  12      119.06      257.43    109.49 o 
 -14  10  12       12.18      -54.64     54.64 o 
 -13  10  12       11.38      -48.37     48.37 o 
 -12  10  12       52.46      -12.67     60.44 o 
 -11  10  12        0.68      -29.83     39.84 o 
 -10  10  12       18.52        3.72     44.59 o 
  -9  10  12       71.01      123.55     48.01 o 
  -8  10  12      182.26      295.52     67.55 o 
  -7  10  12        4.79        3.78     41.04 o 
  -6  10  12       23.26      -34.70     34.70 o 
  -5  10  12       10.77       35.42     49.92 o 
  -4  10  12        2.11       21.75     47.92 o 
  -3  10  12       22.15      -40.59     52.46 o 
  -2  10  12      111.34       64.38     41.61 o 
  -1  10  12       32.27       36.72     41.67 o 
   0  10  12       15.73       93.01     43.25 o 
   1  10  12       42.98      -24.05     53.93 o 
   2  10  12        2.74       36.73     77.56 o 
   3  10  12       16.49       75.89     54.08 o 
   4  10  12        0.40       20.22     52.64 o 
   5  10  12        7.86      -38.05     56.34 o 
 -13  11  12      134.08       42.55     87.82 o 
 -12  11  12      237.30      285.51     64.47 o 
 -11  11  12      139.22      137.24     49.76 o 
 -10  11  12      176.29      261.87    108.63 o 
  -9  11  12       56.69       10.76     54.01 o 
  -8  11  12       12.68       81.85     44.22 o 
  -7  11  12      604.45      559.38     64.09 o 
  -6  11  12      207.52      178.48     59.73 o 
  -5  11  12      322.68      253.82     65.67 o 
  -4  11  12      638.68      650.64     86.12 o 
  -3  11  12      185.42      118.95     57.14 o 
  -2  11  12       41.20      -12.66     48.69 o 
  -1  11  12      272.43      210.96     65.17 o 
   0  11  12      540.67      528.49     84.03 o 
   1  11  12      149.02      202.69     53.30 o 
   2  11  12      157.17      212.87     67.53 o 
   3  11  12       98.24       90.63     65.51 o 
   4  11  12        0.22      -25.73     54.43 o 
   5  11  12       45.95       95.17     71.21 o 
 -12  12  12       38.18      -40.81     55.41 o 
 -11  12  12        2.05      -39.41     39.44 o 
 -10  12  12        4.73      -50.69     50.69 o 
  -9  12  12       55.71       38.20     57.75 o 
  -8  12  12       32.54       -3.33     85.38 o 
  -7  12  12        0.17       19.60    101.34 o 
  -6  12  12        0.12      -32.91     46.08 o 
  -5  12  12        1.34      -43.98     43.98 o 
  -4  12  12      272.92      125.83     57.87 o 
  -3  12  12      246.80      262.10     65.78 o 
  -2  12  12       94.17      150.96     57.53 o 
  -1  12  12       25.68        7.23     51.15 o 
   0  12  12        0.04      -10.70     78.53 o 
   1  12  12        0.17      -41.93     49.76 o 
   2  12  12       57.76      101.36     61.52 o 
   3  12  12       13.64       39.71     85.38 o 
   4  12  12       51.60       39.71     65.86 o 
 -11  13  12      422.58      386.67     67.82 o 
 -10  13  12        2.42      -52.09     87.01 o 
  -9  13  12        0.38       28.69     58.56 o 
  -8  13  12       33.86      -17.24     52.15 o 
  -7  13  12       73.44      -10.02     51.69 o 
  -6  13  12       51.13      141.03     62.95 o 
  -5  13  12        1.92       -0.96     51.84 o 
  -4  13  12       30.60       17.00     51.72 o 
  -3  13  12       54.46       98.26     59.65 o 
  -2  13  12       17.90       -3.99     53.45 o 
  -1  13  12       63.90       47.04     56.38 o 
   0  13  12       50.47       46.27     58.53 o 
   1  13  12        4.93       15.83     57.80 o 
   2  13  12       41.56       76.08     76.90 o 
   3  13  12       45.75       13.83     62.17 o 
 -10  14  12      144.10       75.41    118.29 o 
  -9  14  12       76.54      -67.13     67.13 o 
  -8  14  12       86.09       92.21     64.28 o 
  -7  14  12       45.72       17.63     57.15 o 
  -6  14  12       63.91      112.73     63.22 o 
  -5  14  12        0.03       14.66     68.11 o 
  -4  14  12       46.10       54.33    104.60 o 
  -3  14  12       77.92      114.87     62.84 o 
  -2  14  12      136.89      197.72     71.80 o 
  -1  14  12      177.07      142.67     66.80 o 
   0  14  12      185.55      149.21     69.11 o 
   1  14  12       24.38      120.78     65.40 o 
   2  14  12       26.34       27.02     63.74 o 
  -9  15  12        0.32       66.97     77.56 o 
  -8  15  12        3.82       -2.96     74.30 o 
  -7  15  12        5.90      -21.66     72.02 o 
  -6  15  12        1.67      -11.58    133.60 o 
  -5  15  12        2.99      -34.37     55.28 o 
  -4  15  12        1.69      -32.87     51.34 o 
  -3  15  12       25.48        4.66     68.11 o 
  -2  15  12        2.87       67.78     64.06 o 
  -1  15  12       48.31      148.69     71.79 o 
   0  15  12       25.66       58.94     83.10 o 
  -6  16  12        1.63      -57.99     57.99 o 
  -5  16  12       11.19       87.92     66.31 o 
  -4  16  12        2.96       63.63     85.70 o 
  -3  16  12       25.57       47.49     63.82 o 
  -2  16  12       46.96       98.16     68.89 o 
 -16   1  13       72.68       58.75     73.49 o 
 -15   1  13       95.26        4.28     63.62 o 
 -14   1  13       13.72      -34.74     55.53 o 
 -13   1  13       15.37      -29.67     42.01 o 
 -12   1  13      208.79      155.48     64.23 o 
 -11   1  13     2162.26     2046.62     88.64 o 
 -10   1  13     1283.71     1279.95     64.50 o 
  -9   1  13      514.21      461.87     43.29 o 
  -8   1  13      359.89      417.55     54.97 o 
  -7   1  13      263.34      252.47     39.60 o 
  -6   1  13     3576.00     3590.44     90.78 o 
  -5   1  13      555.28      595.54     38.28 o 
  -4   1  13       24.58       27.72     24.82 o 
  -3   1  13      886.86     1025.88     62.96 o 
  -2   1  13      759.18      731.95     55.65 o 
  -1   1  13      179.00      224.65     38.71 o 
   0   1  13        0.17      -26.12     26.12 o 
   1   1  13       33.48       46.68     31.18 o 
   2   1  13      134.67      142.21     43.88 o 
   3   1  13      315.80      352.50     53.29 o 
   4   1  13      119.67      217.41     63.59 o 
   5   1  13       12.42        1.34     71.36 o 
   6   1  13       18.20      -12.10     55.36 o 
   7   1  13        9.46       68.77     62.89 o 
 -16   2  13       18.55      -14.84     87.01 o 
 -15   2  13      159.23       86.76     72.45 o 
 -14   2  13       94.15      124.02     74.77 o 
 -13   2  13      236.84      182.67     53.82 o 
 -12   2  13     1098.23     1104.63     82.77 o 
 -11   2  13      278.61      394.22     50.45 o 
 -10   2  13       23.37        0.11     38.14 o 
  -9   2  13       48.89       40.49     30.69 o 
  -8   2  13      240.61      379.69     39.59 o 
  -7   2  13      636.19      571.58     44.28 o 
  -6   2  13     2325.25     2185.68     71.01 o 
  -5   2  13      120.93       95.60     22.63 o 
  -4   2  13       25.07      -21.32     21.32 o 
  -3   2  13       14.47       19.30     22.31 o 
  -2   2  13        9.74       -7.02     20.88 o 
  -1   2  13      271.15      364.90     34.57 o 
   0   2  13      862.79      897.90     59.73 o 
   1   2  13      863.65      871.97     70.35 o 
   2   2  13      267.15      232.56     40.68 o 
   3   2  13       34.28       69.51     33.07 o 
   4   2  13       10.34       50.67     52.29 o 
   5   2  13       38.78      123.11     61.75 o 
   6   2  13      213.98      133.72     65.06 o 
   7   2  13      123.30      172.07     71.15 o 
 -16   3  13       24.65      -40.21     69.81 o 
 -15   3  13        1.82      -58.78     62.88 o 
 -14   3  13        0.25       21.65     62.19 o 
 -13   3  13       17.15       25.00     59.96 o 
 -12   3  13       40.17      -36.84     36.84 o 
 -11   3  13        0.29       10.28     30.15 o 
 -10   3  13      169.46      137.74     35.09 o 
  -9   3  13       14.87       40.76     31.61 o 
  -8   3  13      142.27      148.23     31.13 o 
  -7   3  13      400.96      424.44     50.00 o 
  -6   3  13      362.00      302.12     36.00 o 
  -5   3  13        1.07       -3.84     23.26 o 
  -4   3  13       33.61       68.80     25.74 o 
  -3   3  13        1.56       -6.37     21.96 o 
  -2   3  13        7.83       -9.81     21.63 o 
  -1   3  13       13.39       -7.03     24.23 o 
   0   3  13        4.92       -4.03     24.71 o 
   1   3  13        9.46       31.98     29.68 o 
   2   3  13        3.08       32.71     30.99 o 
   3   3  13        0.35       56.35     40.61 o 
   4   3  13       19.57       33.70     48.67 o 
   5   3  13       69.49       93.47     58.48 o 
   6   3  13       36.06      -35.70     57.83 o 
   7   3  13        0.20       32.59     93.20 o 
 -16   4  13       42.53       30.11     72.74 o 
 -15   4  13       73.74      169.96     77.43 o 
 -14   4  13       66.25       97.64     67.70 o 
 -13   4  13      274.50      402.77     65.77 o 
 -12   4  13      936.98      886.78     78.46 o 
 -11   4  13      506.39      592.02     62.35 o 
 -10   4  13       40.51       89.03     35.53 o 
  -9   4  13       75.20       33.73     31.25 o 
  -8   4  13        8.88       -7.83     25.90 o 
  -7   4  13      277.66      305.67     34.03 o 
  -6   4  13      522.68      493.13     42.76 o 
  -5   4  13     1604.85     1590.47     62.10 o 
  -4   4  13      180.08      133.54     49.39 o 
  -3   4  13        0.08      -21.56     21.56 o 
  -2   4  13      215.85      212.34     34.61 o 
  -1   4  13      113.03      145.27     32.10 o 
   0   4  13     1191.73     1211.13     68.47 o 
   1   4  13     1198.58     1214.86     69.60 o 
   2   4  13      286.38      351.77     46.24 o 
   3   4  13        4.99       28.82     39.20 o 
   4   4  13        3.69       13.75     76.90 o 
   5   4  13        1.17       99.46     56.54 o 
   6   4  13       54.72       22.81     91.89 o 
   7   4  13      212.99       43.01     97.76 o 
 -16   5  13      151.84       64.30     78.21 o 
 -15   5  13       18.35       69.98     71.41 o 
 -14   5  13        2.53      123.02     69.53 o 
 -13   5  13        7.03      -52.79     52.79 o 
 -12   5  13        1.49      -12.77     40.18 o 
 -11   5  13        1.24       52.16     35.82 o 
 -10   5  13       72.16       89.76     41.12 o 
  -9   5  13      114.91      100.61     32.88 o 
  -8   5  13      363.42      414.86     41.81 o 
  -7   5  13      104.32       88.65     32.21 o 
  -6   5  13      433.75      439.16     37.45 o 
  -5   5  13       32.23       18.88     27.45 o 
  -4   5  13      531.43      533.91     46.75 o 
  -3   5  13      107.49       79.38     33.68 o 
  -2   5  13       39.30       36.21     23.87 o 
  -1   5  13      264.20      227.47     32.43 o 
   0   5  13       61.75       51.19     26.86 o 
   1   5  13      203.23      157.89     32.36 o 
   2   5  13      179.01      110.12     33.24 o 
   3   5  13      163.75      145.77     47.35 o 
   4   5  13        4.31       44.32     80.81 o 
   5   5  13        0.75       29.33     75.60 o 
   6   5  13      135.26        1.30     90.59 o 
 -15   6  13        8.64      -50.36     68.11 o 
 -14   6  13       64.23        7.53     95.15 o 
 -13   6  13      214.83      220.32    138.17 o 
 -12   6  13      184.77      182.49     69.10 o 
 -11   6  13      452.17      612.49     81.45 o 
 -10   6  13      148.25       45.99     44.34 o 
  -9   6  13       13.41        1.41     55.58 o 
  -8   6  13       16.27       61.58     34.51 o 
  -7   6  13      161.99      152.43     36.82 o 
  -6   6  13      139.23       94.18     29.21 o 
  -5   6  13       51.34       74.62     26.42 o 
  -4   6  13       38.51       95.01     27.61 o 
  -3   6  13        2.63      -19.76     22.02 o 
  -2   6  13        0.57        6.04     24.04 o 
  -1   6  13        2.70      -26.79     26.79 o 
   0   6  13       41.87       34.14     29.30 o 
   1   6  13      832.12      963.02     68.60 o 
   2   6  13      274.73      197.43     39.98 o 
   3   6  13        3.12       56.05     79.51 o 
   4   6  13       34.80       61.91     84.07 o 
   5   6  13       77.78       16.94     76.90 o 
   6   6  13       37.68       38.45     91.89 o 
 -15   7  13       64.94       43.80     74.30 o 
 -14   7  13       77.12       88.12     72.31 o 
 -13   7  13        9.71      -15.60     58.85 o 
 -12   7  13       39.55       57.25     44.30 o 
 -11   7  13      311.46      341.87     60.40 o 
 -10   7  13      805.99      714.05     73.70 o 
  -9   7  13      540.48      496.45     61.72 o 
  -8   7  13      254.66      261.40     42.64 o 
  -7   7  13       38.90       43.46     31.42 o 
  -6   7  13       71.23       24.32     31.13 o 
  -5   7  13      308.61      354.53     35.51 o 
  -4   7  13      839.38      888.13     52.57 o 
  -3   7  13      864.77      927.09     52.58 o 
  -2   7  13      526.41      717.53     53.80 o 
  -1   7  13      348.62      392.77     43.20 o 
   0   7  13      228.00      190.55     37.20 o 
   1   7  13       72.43       42.27     46.26 o 
   2   7  13      291.19      256.99     62.78 o 
   3   7  13      280.11      280.52     66.53 o 
   4   7  13      200.57      237.88    108.19 o 
   5   7  13      274.70      410.59    123.83 o 
   6   7  13       44.26       54.09     94.50 o 
 -14   8  13       11.28       30.91     69.93 o 
 -13   8  13       28.17       67.86    142.08 o 
 -12   8  13      111.52      119.55     45.31 o 
 -11   8  13        1.05      -42.33     42.33 o 
 -10   8  13      137.84       93.55     46.87 o 
  -9   8  13      102.27       60.95     44.73 o 
  -8   8  13      140.81      126.17     43.79 o 
  -7   8  13       71.23       65.12     49.25 o 
  -6   8  13       48.73       46.95     35.74 o 
  -5   8  13       61.88       36.21     36.53 o 
  -4   8  13       64.44       62.89     28.19 o 
  -3   8  13        9.67      -21.91     23.25 o 
  -2   8  13       17.14       16.44     29.49 o 
  -1   8  13        7.39        7.30     36.06 o 
   0   8  13        1.01      -10.47     44.56 o 
   1   8  13       22.48       13.43     37.34 o 
   2   8  13        2.15      -30.50     44.45 o 
   3   8  13       37.11       23.01     79.18 o 
   4   8  13        9.27      -72.34     72.34 o 
   5   8  13       38.56      110.79     99.71 o 
 -14   9  13       28.30       37.62     75.93 o 
 -13   9  13       17.19      -49.77     49.77 o 
 -12   9  13       51.29       44.31     43.78 o 
 -11   9  13       53.57       80.61     41.94 o 
 -10   9  13      201.61      185.45     52.83 o 
  -9   9  13      293.33      359.92     70.47 o 
  -8   9  13      288.51      335.82     72.70 o 
  -7   9  13       41.35      143.96     44.69 o 
  -6   9  13       14.18      -35.47     35.47 o 
  -5   9  13       19.70       -7.16     34.85 o 
  -4   9  13      348.23      353.70     69.10 o 
  -3   9  13      436.04      511.41     74.91 o 
  -2   9  13      260.05      339.24     66.35 o 
  -1   9  13      336.18      255.03     61.19 o 
   0   9  13       22.86        5.83     37.60 o 
   1   9  13       81.10       -0.23     54.74 o 
   2   9  13       25.65       -4.28     52.79 o 
   3   9  13       44.10       70.23     58.09 o 
   4   9  13      146.06      327.82    119.27 o 
   5   9  13        1.22       82.77     95.15 o 
 -13  10  13      220.78      214.13     67.02 o 
 -12  10  13      203.78      237.64     53.73 o 
 -11  10  13        4.48      -37.25     37.25 o 
 -10  10  13       24.38       15.36     43.11 o 
  -9  10  13      143.53      185.17     66.98 o 
  -8  10  13      410.54      390.56     59.76 o 
  -7  10  13     1120.51     1269.53     86.79 o 
  -6  10  13      235.35      167.83     62.69 o 
  -5  10  13      200.22      233.78     62.62 o 
  -4  10  13       20.53       48.55     48.16 o 
  -3  10  13      121.30        7.45     48.54 o 
  -2  10  13      118.83       22.36    105.58 o 
  -1  10  13      391.62      427.84     75.31 o 
   0  10  13      352.81      380.84     76.36 o 
   1  10  13      204.02      264.91     68.20 o 
   2  10  13       98.11       40.12     57.05 o 
   3  10  13       36.07       14.70     58.26 o 
   4  10  13        0.59       38.97     62.65 o 
 -13  11  13        1.07       30.00     57.53 o 
 -12  11  13       79.13       80.01     45.70 o 
 -11  11  13       20.06      -10.37     41.49 o 
 -10  11  13        2.11       -1.22     53.84 o 
  -9  11  13        8.18      -28.28     50.15 o 
  -8  11  13        1.37      -37.02     51.72 o 
  -7  11  13        1.49       -8.99     50.53 o 
  -6  11  13        4.36      -36.63     48.16 o 
  -5  11  13        5.39       13.12     55.40 o 
  -4  11  13        8.71      -24.16     48.02 o 
  -3  11  13        0.50      -36.95     62.89 o 
  -2  11  13      126.32       75.67    109.49 o 
  -1  11  13       29.42       30.95     99.71 o 
   0  11  13        3.70      -25.98     47.68 o 
   1  11  13        9.43      -20.77     57.68 o 
   2  11  13       46.88       60.58     62.84 o 
   3  11  13       11.33       47.39     62.49 o 
 -12  12  13       81.43       80.73     65.57 o 
 -11  12  13      210.60      307.47     64.13 o 
 -10  12  13        2.28      -26.81    104.60 o 
  -9  12  13        8.13      -40.09     62.57 o 
  -8  12  13      106.55       64.88     55.98 o 
  -7  12  13       62.63       48.15     54.01 o 
  -6  12  13      122.23      127.41     61.42 o 
  -5  12  13      174.61      160.48     63.59 o 
  -4  12  13       17.16       11.21     53.45 o 
  -3  12  13        2.99      -48.62     48.69 o 
  -2  12  13       73.55      108.53    100.69 o 
  -1  12  13      106.82       30.31     58.53 o 
   0  12  13        1.63       48.85     60.35 o 
   1  12  13       75.52       98.60     63.33 o 
   2  12  13       38.33      154.17     86.68 o 
   3  12  13       20.60       44.92     67.27 o 
 -11  13  13        8.86       -9.11     53.15 o 
 -10  13  13       89.46      124.19     70.81 o 
  -9  13  13       37.58       54.82     63.87 o 
  -8  13  13       22.82       58.92     63.21 o 
  -7  13  13       10.28      -22.08     54.90 o 
  -6  13  13       27.98       -1.31     54.61 o 
  -5  13  13       96.85      -20.48     53.51 o 
  -4  13  13      255.02      203.72     68.29 o 
  -3  13  13       61.61       79.51    104.28 o 
  -2  13  13       18.61       36.97     78.53 o 
  -1  13  13       13.12      -20.75     58.28 o 
   0  13  13       47.00       47.95     65.82 o 
   1  13  13       12.44      -58.08     59.57 o 
   2  13  13       85.23       10.43     87.33 o 
 -10  14  13       32.42       18.90    103.62 o 
  -9  14  13       13.83      -60.28     60.28 o 
  -8  14  13        4.41      -46.15     69.73 o 
  -7  14  13       33.32      -46.82     59.65 o 
  -6  14  13       38.57      -38.78     54.38 o 
  -5  14  13        8.02      -18.29     55.74 o 
  -4  14  13       11.55       45.25     58.29 o 
  -3  14  13        1.19      -17.19     57.90 o 
  -2  14  13       33.00      -28.52     61.82 o 
  -1  14  13        0.29       -5.85     73.97 o 
   0  14  13       14.81        0.16     79.51 o 
  -8  15  13       16.56      -39.76     85.38 o 
  -7  15  13      126.71       84.17     88.31 o 
  -6  15  13        4.59       14.64     63.47 o 
  -5  15  13        6.81        1.54     85.05 o 
  -4  15  13       61.90      -16.27     59.65 o 
  -3  15  13       79.13      153.03     69.36 o 
  -2  15  13        3.92       43.86    132.63 o 
 -16   0  14      130.61       20.20    100.37 o 
 -15   0  14       89.10       10.43     94.50 o 
 -14   0  14       55.36       -4.56     89.94 o 
 -13   0  14      242.90      294.58    117.96 o 
 -12   0  14      314.34      223.54    107.53 o 
 -11   0  14     2184.34     2370.33    201.38 o 
 -10   0  14      877.91      960.64     75.47 o 
  -9   0  14      277.54      291.73     94.17 o 
  -8   0  14      206.40      208.01     54.57 o 
  -7   0  14        8.82       21.04     38.75 o 
  -6   0  14     7888.53     7366.95    176.84 o 
  -5   0  14     5178.46     4785.34    294.85 o 
  -4   0  14      573.36      518.33     83.10 o 
  -3   0  14      369.06      477.19     93.20 o 
  -2   0  14      154.79      259.10     58.72 o 
  -1   0  14      361.40      249.21     60.83 o 
   0   0  14      431.38      312.84    101.34 o 
   1   0  14      136.01      164.79     53.71 o 
   2   0  14      369.13      368.23    104.28 o 
   3   0  14      277.86      293.28     99.06 o 
   4   0  14      102.96      132.30     87.33 o 
   5   0  14      100.77       72.34     87.33 o 
   6   0  14       85.18       21.51     88.63 o 
 -16   1  14       11.15        3.64    112.42 o 
 -15   1  14        5.25       -3.16     68.35 o 
 -14   1  14      100.27       81.25     64.20 o 
 -13   1  14       67.25      108.21     66.15 o 
 -12   1  14      143.19      127.22     61.49 o 
 -11   1  14        8.09       26.62     67.78 o 
 -10   1  14       93.73       83.23     50.98 o 
  -9   1  14       24.64       68.41     30.22 o 
  -8   1  14        5.05       48.45     31.04 o 
  -7   1  14      813.64      713.49     57.04 o 
  -6   1  14      994.11     1099.97     79.18 o 
  -5   1  14      447.14      456.90     53.32 o 
  -4   1  14       70.38       16.28     27.24 o 
  -3   1  14       15.98       50.92     30.86 o 
  -2   1  14       28.80       46.95     31.00 o 
  -1   1  14      279.26      309.18     43.83 o 
   0   1  14        6.42      -27.63     27.63 o 
   1   1  14       33.04       31.59     38.61 o 
   2   1  14       39.82       39.02     39.76 o 
   3   1  14        3.49      -10.06     51.31 o 
   4   1  14       26.26       51.05     55.21 o 
   5   1  14       67.98       98.49     63.21 o 
   6   1  14      108.23      258.88     77.94 o 
 -16   2  14       86.75      189.31    133.28 o 
 -15   2  14        1.05       -0.81     63.01 o 
 -14   2  14       22.48       18.00     62.89 o 
 -13   2  14        7.89       20.34     56.84 o 
 -12   2  14      134.13      198.11     64.72 o 
 -11   2  14      100.98      137.42     47.69 o 
 -10   2  14      499.73      473.83     53.31 o 
  -9   2  14        1.25        6.18     28.24 o 
  -8   2  14       58.02       10.86     27.27 o 
  -7   2  14      171.06      130.39     31.83 o 
  -6   2  14        4.90      -22.98     22.98 o 
  -5   2  14     1439.86     1414.17     59.72 o 
  -4   2  14      532.70      522.60     40.72 o 
  -3   2  14       99.33       84.55     25.47 o 
  -2   2  14        3.10      -26.29     26.29 o 
  -1   2  14      132.59      110.74     35.67 o 
   0   2  14      132.92       92.92     41.96 o 
   1   2  14       36.56       -9.13     37.62 o 
   2   2  14       29.36       60.15     33.70 o 
   3   2  14       17.34       33.17     51.66 o 
   4   2  14        5.53      -20.20     51.15 o 
   5   2  14        4.21       35.43     60.59 o 
   6   2  14       30.75       58.42     72.99 o 
 -16   3  14       46.50      -32.47     73.99 o 
 -15   3  14      237.75      288.03     86.55 o 
 -14   3  14      354.88      385.86     90.70 o 
 -13   3  14      445.34      427.75    129.69 o 
 -12   3  14       26.35       -5.83     59.26 o 
 -11   3  14        4.92       27.66     43.29 o 
 -10   3  14        9.89      -19.12     42.98 o 
  -9   3  14      226.64      259.12     43.49 o 
  -8   3  14      370.88      393.26     38.09 o 
  -7   3  14     2123.69     2058.60     73.05 o 
  -6   3  14     1450.79     1392.90     77.90 o 
  -5   3  14      154.62      175.08     31.72 o 
  -4   3  14      260.03      171.34     30.31 o 
  -3   3  14      353.02      370.57     37.14 o 
  -2   3  14      506.13      438.08     39.29 o 
  -1   3  14      845.40      846.80     70.41 o 
   0   3  14      747.97      866.43     72.48 o 
   1   3  14       42.88       96.09     34.49 o 
   2   3  14        0.31      -20.89     30.68 o 
   3   3  14      120.36       49.74    132.30 o 
   4   3  14      236.76      303.14     73.52 o 
   5   3  14       80.25      159.68     69.88 o 
   6   3  14      102.47       43.67     93.85 o 
 -15   4  14       22.28      -28.02     73.97 o 
 -14   4  14        3.97      -23.91     63.05 o 
 -13   4  14        2.06      -41.24     56.74 o 
 -12   4  14       34.83      120.25     64.85 o 
 -11   4  14       74.70      118.37     46.25 o 
 -10   4  14      125.21      138.21     58.06 o 
  -9   4  14      126.31      108.78     44.42 o 
  -8   4  14      256.72      187.26     39.28 o 
  -7   4  14      110.54       97.23     28.09 o 
  -6   4  14      185.51      172.35     32.37 o 
  -5   4  14       16.77       22.54     25.20 o 
  -4   4  14       10.48       -7.80     23.05 o 
  -3   4  14       16.08        2.25     26.60 o 
  -2   4  14       70.93       99.87     31.65 o 
  -1   4  14      235.52      198.82     38.82 o 
   0   4  14        0.17        5.57     30.49 o 
   1   4  14       68.79       68.19     33.97 o 
   2   4  14       39.51       -6.50     37.36 o 
   3   4  14       41.11       62.08     60.61 o 
   4   4  14        9.35      -14.47     77.56 o 
   5   4  14        4.75      -35.19     83.42 o 
 -15   5  14       80.96      -33.99     71.41 o 
 -14   5  14      148.29       72.36     91.24 o 
 -13   5  14      188.18      174.52     69.58 o 
 -12   5  14       68.73      100.32     50.19 o 
 -11   5  14      247.00      237.02     54.75 o 
 -10   5  14        8.88      -45.10     45.10 o 
  -9   5  14       24.13       69.03     41.42 o 
  -8   5  14      125.06      163.89     47.39 o 
  -7   5  14      557.48      554.55     52.32 o 
  -6   5  14      974.74     1089.97     66.64 o 
  -5   5  14      176.14      237.39     38.65 o 
  -4   5  14        0.10      -17.36     26.34 o 
  -3   5  14        3.61       31.50     29.32 o 
  -2   5  14      153.52      185.53     36.46 o 
  -1   5  14      119.19      127.14     36.97 o 
   0   5  14      221.86      283.56     63.58 o 
   1   5  14      145.22      147.52     45.88 o 
   2   5  14        0.92      -44.23     44.23 o 
   3   5  14       20.35      -69.08     69.08 o 
   4   5  14      115.40      144.68    100.37 o 
   5   5  14      160.95      205.29    107.53 o 
 -15   6  14       33.61       36.91    118.61 o 
 -14   6  14        5.18       20.78     82.44 o 
 -13   6  14       51.77       87.22     66.10 o 
 -12   6  14       85.40       56.37     64.59 o 
 -11   6  14      141.49      103.68     42.61 o 
 -10   6  14      171.42      175.11     50.75 o 
  -9   6  14      125.16      161.01     48.53 o 
  -8   6  14       18.82        2.85     40.35 o 
  -7   6  14        1.96      -28.85     44.81 o 
  -6   6  14      100.58       84.09     33.02 o 
  -5   6  14      917.62     1082.15     92.70 o 
  -4   6  14      747.67      921.52     60.22 o 
  -3   6  14      432.91      448.96     47.21 o 
  -2   6  14       51.19       19.00     29.12 o 
  -1   6  14        0.21      -20.61     29.20 o 
   0   6  14       75.91       49.71     33.48 o 
   1   6  14      367.39      251.16     61.54 o 
   2   6  14      295.68      190.30    101.02 o 
   3   6  14      113.83      111.45     89.94 o 
   4   6  14        2.07      -13.03     86.03 o 
   5   6  14        4.21       36.50     89.29 o 
 -14   7  14       51.22        2.51     66.75 o 
 -13   7  14       32.46       77.20     68.10 o 
 -12   7  14       29.90       15.34     42.37 o 
 -11   7  14       14.52      -34.17     34.17 o 
 -10   7  14       11.22      -34.98     39.98 o 
  -9   7  14       27.71      -12.04     40.31 o 
  -8   7  14      182.56      151.89     47.77 o 
  -7   7  14       32.53       36.82     48.77 o 
  -6   7  14       78.64       63.53     51.15 o 
  -5   7  14      262.90      256.04     46.43 o 
  -4   7  14       30.49       55.06     35.95 o 
  -3   7  14       17.87        7.19     33.17 o 
  -2   7  14       62.96       15.08     33.05 o 
  -1   7  14       59.00       52.31     33.01 o 
   0   7  14       43.42       41.82     40.71 o 
   1   7  14       18.18      -43.99     44.24 o 
   2   7  14        1.61      -64.52     64.52 o 
   3   7  14       13.41      -55.40     78.86 o 
   4   7  14        6.80      -50.83     80.16 o 
 -14   8  14        0.30        2.27     68.43 o 
 -13   8  14       32.61      -52.40     52.40 o 
 -12   8  14      163.17      187.23     50.19 o 
 -11   8  14       89.09      127.61     50.14 o 
 -10   8  14      321.71      387.88     63.44 o 
  -9   8  14      342.45      259.46     54.99 o 
  -8   8  14       35.80       71.79     42.21 o 
  -7   8  14       87.59      -45.67     46.63 o 
  -6   8  14      121.45      124.42     43.54 o 
  -5   8  14      440.62      453.14     58.31 o 
  -4   8  14      747.30      858.65     86.35 o 
  -3   8  14      421.59      528.55     57.06 o 
  -2   8  14      231.79      223.07     62.75 o 
  -1   8  14       61.57      -33.92     42.74 o 
   0   8  14       61.19       14.35     48.63 o 
   1   8  14      181.17      249.45    113.73 o 
   2   8  14      250.88      239.84    106.88 o 
   3   8  14      105.06       96.46     91.24 o 
   4   8  14      219.05      157.07    103.62 o 
 -13   9  14       96.26       76.16     60.24 o 
 -12   9  14        3.86      -14.65     42.61 o 
 -11   9  14       16.30      -12.14     50.75 o 
 -10   9  14      152.88      130.75     51.74 o 
  -9   9  14      336.55      319.16     58.68 o 
  -8   9  14      278.36      206.60     66.70 o 
  -7   9  14      233.35      200.67     51.22 o 
  -6   9  14       42.65       23.33     43.96 o 
  -5   9  14       28.83       38.24     58.00 o 
  -4   9  14      255.68      208.55     62.67 o 
  -3   9  14      318.84      240.17     98.41 o 
  -2   9  14      213.96      180.62     61.92 o 
  -1   9  14       71.43       60.74     53.15 o 
   0   9  14       76.85       72.31     56.68 o 
   1   9  14       19.41       44.61     70.06 o 
   2   9  14        8.79      174.01     93.20 o 
   3   9  14       11.90      -54.74     82.12 o 
 -13  10  14        3.98      -36.96     64.32 o 
 -12  10  14       24.75        6.65     44.14 o 
 -11  10  14       33.87      129.91     54.70 o 
 -10  10  14        4.37      -34.74     58.79 o 
  -9  10  14       26.75       14.43     53.97 o 
  -8  10  14       12.99      -38.11     38.11 o 
  -7  10  14       38.58       51.79     55.98 o 
  -6  10  14        4.86       -0.53     65.17 o 
  -5  10  14       74.82       42.48     50.38 o 
  -4  10  14      285.01      174.94     79.84 o 
  -3  10  14      185.37      174.50     62.43 o 
  -2  10  14      210.41      140.44     62.15 o 
  -1  10  14       28.92       -1.98     50.92 o 
   0  10  14       71.52       73.99     56.87 o 
   1  10  14       12.34       42.04     58.79 o 
   2  10  14        5.86       13.45     54.90 o 
   3  10  14       32.09       59.31     95.80 o 
 -12  11  14        2.63      -45.14     45.14 o 
 -11  11  14        3.77       -8.54     50.91 o 
 -10  11  14       10.28      -24.02     57.14 o 
  -9  11  14       82.12       67.61     60.72 o 
  -8  11  14      210.75      302.59     77.42 o 
  -7  11  14       92.38       76.22     59.86 o 
  -6  11  14      108.41       71.62     60.03 o 
  -5  11  14       61.45       51.52     54.69 o 
  -4  11  14       26.98       -1.89     51.77 o 
  -3  11  14       43.85      -39.90     62.24 o 
  -2  11  14      120.96      116.45     64.26 o 
  -1  11  14      139.17      164.40     66.15 o 
   0  11  14      111.64      160.14     79.51 o 
   1  11  14       92.77       70.38     87.98 o 
   2  11  14        7.05        3.41     59.65 o 
 -11  12  14       33.44       28.40     68.39 o 
 -10  12  14        9.82      -52.35     57.87 o 
  -9  12  14       18.14      -58.33     58.33 o 
  -8  12  14       10.04       44.06     60.77 o 
  -7  12  14        2.05      -57.49     67.78 o 
  -6  12  14       10.20      -22.34     52.44 o 
  -5  12  14       53.45       54.68     60.03 o 
  -4  12  14       43.35       82.79     58.64 o 
  -3  12  14        0.28       51.58     66.80 o 
  -2  12  14        1.69       15.35     58.53 o 
  -1  12  14        1.37       34.41     57.25 o 
   0  12  14       54.91       14.55     61.06 o 
   1  12  14       83.66      209.49     76.92 o 
 -10  13  14        0.66       87.65     69.40 o 
  -9  13  14       84.07       47.85     66.53 o 
  -8  13  14       66.06       60.68     88.31 o 
  -7  13  14       34.73       25.58     64.75 o 
  -6  13  14       13.07      -26.05     55.48 o 
  -5  13  14        5.33       18.97     60.61 o 
  -4  13  14        0.55      -45.83     55.50 o 
  -3  13  14       35.70      -32.92     53.67 o 
  -2  13  14       16.85      -39.00     59.31 o 
  -1  13  14       28.21      -50.35     60.57 o 
   0  13  14        6.61       27.53     63.54 o 
  -8  14  14        6.18       39.72     65.59 o 
  -7  14  14        0.18       -6.85     60.28 o 
  -6  14  14        0.90        5.58     60.78 o 
  -5  14  14        6.02       79.09     63.56 o 
  -4  14  14       82.75       91.85     65.29 o 
  -3  14  14       34.50       22.02     63.83 o 
  -2  14  14       10.08      -41.88     60.13 o 
 -15   1  15       18.01      -34.45     67.11 o 
 -14   1  15       36.60      -25.86     59.11 o 
 -13   1  15      205.05      203.14     73.78 o 
 -12   1  15      740.96      682.02    100.92 o 
 -11   1  15      303.98      285.24     57.37 o 
 -10   1  15       62.80       44.08     36.63 o 
  -9   1  15       22.22       -2.31     44.63 o 
  -8   1  15      106.97       60.43     37.70 o 
  -7   1  15       13.46       14.53     32.03 o 
  -6   1  15     1560.58     1610.93    179.88 o 
  -5   1  15     1439.77     1382.39     99.77 o 
  -4   1  15      409.15      410.70     48.09 o 
  -3   1  15        0.77      -27.40     27.40 o 
  -2   1  15        0.57      -10.81     29.52 o 
  -1   1  15      206.29      129.19     50.66 o 
   0   1  15      877.10      913.51     78.55 o 
   1   1  15      479.48      481.72     65.29 o 
   2   1  15      151.65      156.09     64.06 o 
   3   1  15       96.77      138.03     64.34 o 
   4   1  15      101.86       81.50     62.91 o 
   5   1  15       15.05      -28.58     55.76 o 
 -15   2  15       94.54       56.80     76.90 o 
 -14   2  15      152.84       57.06    175.31 o 
 -13   2  15       40.51      -54.59     56.21 o 
 -12   2  15       24.80       73.31     72.02 o 
 -11   2  15      401.02      321.22     63.88 o 
 -10   2  15      120.52       85.86     53.44 o 
  -9   2  15      270.33      210.75     42.67 o 
  -8   2  15      773.43      751.13     67.05 o 
  -7   2  15      558.94      602.79     72.65 o 
  -6   2  15        0.11      -22.38     30.68 o 
  -5   2  15       38.56       64.92     46.95 o 
  -4   2  15       15.70       38.01     36.47 o 
  -3   2  15      135.39      262.99     67.05 o 
  -2   2  15      331.83      317.10     54.50 o 
  -1   2  15      757.59      723.72     71.96 o 
   0   2  15       14.21       21.12     39.73 o 
   1   2  15        1.22      -32.96     38.70 o 
   2   2  15       12.93      -12.54     77.23 o 
   3   2  15      147.95      192.64     83.75 o 
   4   2  15       71.27       60.89     63.52 o 
   5   2  15       95.95      127.00     76.58 o 
 -15   3  15        1.20      -12.69     90.92 o 
 -14   3  15        2.33      -36.40     61.38 o 
 -13   3  15       47.25       90.16     68.37 o 
 -12   3  15        1.45       58.66     63.54 o 
 -11   3  15        1.51       52.00     42.89 o 
 -10   3  15       16.28       -3.00     51.13 o 
  -9   3  15       22.71       13.33     35.20 o 
  -8   3  15        1.62      -25.41     31.04 o 
  -7   3  15        1.69       24.50     35.46 o 
  -6   3  15        5.32        0.15     32.76 o 
  -5   3  15      642.96      670.51     80.37 o 
  -4   3  15        6.12       60.83     43.46 o 
  -3   3  15       42.21        7.39     44.13 o 
  -2   3  15       47.06       83.72     40.13 o 
  -1   3  15        2.99      -35.84     35.84 o 
   0   3  15       68.95       75.97     43.13 o 
   1   3  15      134.73       72.62     43.06 o 
   2   3  15        4.97       36.04     52.30 o 
   3   3  15        0.35       55.93     58.97 o 
   4   3  15        4.05       43.73     62.38 o 
 -15   4  15      166.71      287.72     88.39 o 
 -14   4  15      115.88      211.04     79.03 o 
 -13   4  15       38.69       99.70    107.53 o 
 -12   4  15      118.24      117.95     50.29 o 
 -11   4  15      177.98      222.75     53.82 o 
 -10   4  15       55.07       29.90     41.98 o 
  -9   4  15      245.76      203.69     50.71 o 
  -8   4  15      617.31      630.00     56.86 o 
  -7   4  15       37.02      123.29     40.22 o 
  -6   4  15       59.53       52.91     37.12 o 
  -5   4  15      328.77      367.35     49.64 o 
  -4   4  15       77.37       58.50     34.40 o 
  -3   4  15      265.15      284.10     62.03 o 
  -2   4  15      502.30      556.69    102.65 o 
  -1   4  15      327.03      385.13     70.55 o 
   0   4  15      135.64      129.01     43.69 o 
   1   4  15        2.68        5.75     51.18 o 
   2   4  15       84.68      104.24    114.05 o 
   3   4  15      261.87      203.67     67.64 o 
   4   4  15      150.23      234.62    108.19 o 
 -15   5  15       97.26       18.30     72.57 o 
 -14   5  15       20.00        5.55     66.49 o 
 -13   5  15      104.37       54.91    110.79 o 
 -12   5  15      273.06      355.81     64.22 o 
 -11   5  15        5.16       18.45     37.68 o 
 -10   5  15        1.98       23.21     42.77 o 
  -9   5  15        7.90       27.31     40.73 o 
  -8   5  15      101.14      115.80     37.60 o 
  -7   5  15      170.01      147.21     37.91 o 
  -6   5  15        2.07      -31.94     31.94 o 
  -5   5  15       13.63      -22.21     31.95 o 
  -4   5  15       92.06       70.25     35.81 o 
  -3   5  15      114.55      102.75     37.95 o 
  -2   5  15        0.94       23.10     46.51 o 
  -1   5  15       13.54      -23.84     45.50 o 
   0   5  15      132.88       88.23     53.93 o 
   1   5  15      169.44      235.61     66.70 o 
   2   5  15       68.87        7.82     81.47 o 
   3   5  15        1.29       -0.65     85.38 o 
   4   5  15       35.68       29.98     88.63 o 
 -14   6  15      125.31      127.95     89.29 o 
 -13   6  15        1.04      -42.20     72.34 o 
 -12   6  15       14.42      -18.57     40.22 o 
 -11   6  15        0.34      -38.40     43.13 o 
 -10   6  15       33.57       73.51     47.22 o 
  -9   6  15      261.88      311.18     56.69 o 
  -8   6  15      592.60      685.54     85.85 o 
  -7   6  15       80.40       80.70     36.75 o 
  -6   6  15      279.73      322.75     43.68 o 
  -5   6  15       24.42       48.21     36.34 o 
  -4   6  15       46.43      118.39     39.16 o 
  -3   6  15       96.78      180.47     63.89 o 
  -2   6  15       31.04      -34.08     41.74 o 
  -1   6  15       69.19       97.45     51.00 o 
   0   6  15       44.10       78.21     83.42 o 
   1   6  15        8.44      -37.15     72.34 o 
   2   6  15       11.13      -69.08     69.08 o 
   3   6  15       63.92       84.07     95.15 o 
   4   6  15       44.01        7.82     93.85 o 
 -14   7  15       59.40       69.34     76.72 o 
 -13   7  15      134.35       82.23     67.87 o 
 -12   7  15      269.78      275.27     54.61 o 
 -11   7  15      200.52      160.19     56.49 o 
 -10   7  15       62.99       10.33     42.97 o 
  -9   7  15        0.63       37.24     43.55 o 
  -8   7  15      133.10       52.07     44.36 o 
  -7   7  15      332.98      275.22     54.16 o 
  -6   7  15      197.36      205.73     48.02 o 
  -5   7  15      369.38      365.03     61.00 o 
  -4   7  15      297.11      370.65     53.87 o 
  -3   7  15       43.20       68.42     38.85 o 
  -2   7  15       13.26       32.23     52.46 o 
  -1   7  15       40.68       39.76     78.86 o 
   0   7  15      213.26      141.42     87.98 o 
   1   7  15      297.09      296.54    106.23 o 
   2   7  15      189.40      255.48    104.28 o 
   3   7  15       61.25       61.26     95.80 o 
 -13   8  15       10.38      -12.12     56.97 o 
 -12   8  15       11.19      -41.68     41.68 o 
 -11   8  15       15.35       42.87     50.02 o 
 -10   8  15      136.93       97.18     51.97 o 
  -9   8  15        0.27       22.98     43.17 o 
  -8   8  15        1.05        5.69     39.03 o 
  -7   8  15        6.20       41.93     51.59 o 
  -6   8  15       83.42       98.49     43.96 o 
  -5   8  15      296.10      274.76     65.19 o 
  -4   8  15       79.84      108.74     58.00 o 
  -3   8  15       17.98      -13.35     45.56 o 
  -2   8  15        0.40        9.83     47.32 o 
  -1   8  15        0.78      -58.66     58.66 o 
   0   8  15        9.72       95.15     95.15 o 
   1   8  15       45.97      125.78     90.59 o 
   2   8  15       11.52      -10.43     86.03 o 
   3   8  15        1.43      -76.25     76.25 o 
 -13   9  15      214.99      249.10     70.70 o 
 -12   9  15      381.36      531.61     99.99 o 
 -11   9  15      153.44      129.65     58.38 o 
 -10   9  15        5.32       29.36     46.94 o 
  -9   9  15        0.18      -41.05     41.05 o 
  -8   9  15       29.08        7.22     53.19 o 
  -7   9  15       70.57        2.48     42.47 o 
  -6   9  15      104.94      112.02     94.50 o 
  -5   9  15      358.92      379.12     72.70 o 
  -4   9  15      264.74      240.61     64.49 o 
  -3   9  15       48.35       29.39     57.68 o 
  -2   9  15        5.62        7.02     50.87 o 
  -1   9  15       86.73      119.34     58.26 o 
   0   9  15      110.77      155.11    101.02 o 
   1   9  15      223.24      287.41    110.79 o 
   2   9  15       70.43      155.11     99.71 o 
 -12  10  15       12.97      -19.05     44.72 o 
 -11  10  15      270.00      180.17     75.20 o 
 -10  10  15       70.45       16.49     55.10 o 
  -9  10  15      106.59       52.31     64.19 o 
  -8  10  15      133.31      143.18    100.04 o 
  -7  10  15       64.66       97.90     64.23 o 
  -6  10  15        0.65       22.55     58.66 o 
  -5  10  15      179.83      187.67     60.83 o 
  -4  10  15      139.23      155.72     61.00 o 
  -3  10  15       47.04       96.65     58.28 o 
  -2  10  15      114.25       36.30     55.42 o 
  -1  10  15      208.71      218.28     67.67 o 
   0  10  15       92.44      106.23     98.41 o 
   1  10  15        4.27       -1.30     87.98 o 
 -11  11  15       24.62      -21.21     84.72 o 
 -10  11  15        0.58      -20.91     63.13 o 
  -9  11  15       11.05      -14.95    110.47 o 
  -8  11  15        8.39       62.28     61.61 o 
  -7  11  15        6.25      -51.67     51.67 o 
  -6  11  15        7.94        6.50     59.44 o 
  -5  11  15        9.12       56.73     56.23 o 
  -4  11  15       45.73       -4.01     54.33 o 
  -3  11  15        0.30      -49.54     53.26 o 
  -2  11  15       13.54        0.46     57.21 o 
  -1  11  15        5.50      106.85     62.23 o 
   0  11  15       14.01      -42.31     87.33 o 
 -10  12  15      149.93      139.85    147.94 o 
  -9  12  15       42.54       29.04     65.40 o 
  -8  12  15       46.66       20.60     62.35 o 
  -7  12  15       25.48       43.20     84.40 o 
  -6  12  15        1.56       69.41     64.52 o 
  -5  12  15        5.57      -58.11     85.38 o 
  -4  12  15      135.41      191.61     69.13 o 
  -3  12  15       47.99      142.32     66.80 o 
  -2  12  15       17.46       88.96     64.06 o 
  -1  12  15        3.11      -32.40     56.88 o 
  -8  13  15        7.00      -57.11     57.11 o 
  -7  13  15      100.90       28.95     65.40 o 
  -6  13  15        5.99      -27.53     58.76 o 
  -5  13  15       25.58      -12.32     58.79 o 
  -4  13  15       15.51       14.84     62.19 o 
  -3  13  15        2.71      -58.73     58.73 o 
 -15   0  16       24.74      -30.63     97.76 o 
 -14   0  16      136.78      113.40    106.88 o 
 -13   0  16      309.82      361.71    119.92 o 
 -12   0  16      179.43      363.66    111.45 o 
 -11   0  16       99.52       12.59     56.63 o 
 -10   0  16        5.20       26.27     54.33 o 
  -9   0  16        1.92      -13.03     57.35 o 
  -8   0  16       85.42       31.93     72.99 o 
  -7   0  16      930.95     1087.73    138.17 o 
  -6   0  16     1543.98     1535.47    146.64 o 
  -5   0  16       87.08      108.19     76.90 o 
  -4   0  16        0.27        1.30     69.73 o 
  -3   0  16       78.35      147.29     78.21 o 
  -2   0  16        2.15       24.11     69.73 o 
  -1   0  16      672.27      679.75    128.39 o 
   0   0  16      984.63     1082.52    149.90 o 
   1   0  16      250.81      377.35    111.45 o 
   2   0  16      121.97      -13.69     86.03 o 
   3   0  16       15.24      -80.81     80.81 o 
 -15   1  16       76.63      107.14     80.58 o 
 -14   1  16        3.57      -61.09     77.88 o 
 -13   1  16        0.73      -56.66     56.66 o 
 -12   1  16       22.60      -33.37     84.40 o 
 -11   1  16       91.66       69.09     49.26 o 
 -10   1  16      168.97      196.69     44.95 o 
  -9   1  16      317.54      297.23     66.52 o 
  -8   1  16      233.93      175.26     59.68 o 
  -7   1  16       38.57       52.26     48.15 o 
  -6   1  16       22.82       71.96     51.34 o 
  -5   1  16      243.05      316.39     65.20 o 
  -4   1  16       20.89       -5.01     45.75 o 
  -3   1  16       29.62      118.87     85.38 o 
  -2   1  16       46.33      -15.95     47.56 o 
  -1   1  16       30.49        6.20     61.91 o 
   0   1  16       34.00        3.10     53.40 o 
   1   1  16        0.48       52.68     59.82 o 
   2   1  16        3.48       -7.34     57.58 o 
   3   1  16       11.57       39.99     62.15 o 
 -15   2  16       53.27       12.19     70.29 o 
 -14   2  16      130.50      189.78     79.93 o 
 -13   2  16      215.65      193.76     97.11 o 
 -12   2  16      227.23      322.52     62.12 o 
 -11   2  16       38.38      -10.30     44.77 o 
 -10   2  16        3.24       53.88     37.60 o 
  -9   2  16        1.09      -10.78     34.02 o 
  -8   2  16        1.63      -26.29     44.64 o 
  -7   2  16      326.92      337.54     68.19 o 
  -6   2  16       17.13       81.86     51.00 o 
  -5   2  16       34.94       42.48     46.94 o 
  -4   2  16       55.39       59.48     51.34 o 
  -3   2  16        1.47      -41.94     44.06 o 
  -2   2  16       22.95      -42.94     42.94 o 
  -1   2  16       80.79       92.86    154.46 o 
   0   2  16      333.98      466.74     80.92 o 
   1   2  16      204.57      177.95     77.56 o 
   2   2  16       27.71       17.93     58.35 o 
   3   2  16        3.55       20.08     60.44 o 
 -15   3  16       46.56       46.13     75.68 o 
 -14   3  16        2.17      -15.67     68.16 o 
 -13   3  16       36.22       -2.93     59.45 o 
 -12   3  16      117.14      121.77     54.93 o 
 -11   3  16      475.96      494.43     79.47 o 
 -10   3  16      140.68      122.89     49.70 o 
  -9   3  16      267.30      270.84     48.07 o 
  -8   3  16      179.20      145.77     44.26 o 
  -7   3  16        2.79      -42.15     42.15 o 
  -6   3  16     1049.41      871.86     89.90 o 
  -5   3  16       92.22      101.22     53.72 o 
  -4   3  16      100.60      205.18     57.58 o 
  -3   3  16      409.55      513.91    168.15 o 
  -2   3  16      371.68      553.38     81.80 o 
  -1   3  16       21.69       55.81     55.25 o 
   0   3  16        0.71      -12.28     54.49 o 
   1   3  16       40.48        2.83     82.77 o 
   2   3  16      187.84      181.53     79.84 o 
   3   3  16      122.82      101.56     67.97 o 
 -14   4  16       71.70       18.57     71.43 o 
 -13   4  16       27.08      -62.67     62.67 o 
 -12   4  16      132.84      119.79     55.24 o 
 -11   4  16        3.36       15.51     41.20 o 
 -10   4  16       37.67       14.21     43.11 o 
  -9   4  16       89.32        3.06     35.96 o 
  -8   4  16        4.66      -18.75     33.19 o 
  -7   4  16      373.85      343.73     92.85 o 
  -6   4  16      105.67       86.31     53.24 o 
  -5   4  16      211.33      203.99     60.49 o 
  -4   4  16        0.06      -35.06     43.96 o 
  -3   4  16        0.46      -43.14     43.14 o 
  -2   4  16        4.49       34.86     48.15 o 
  -1   4  16       11.51      -11.07     83.42 o 
   0   4  16       17.17      145.15     59.61 o 
   1   4  16        0.63       66.16     57.94 o 
   2   4  16        0.21      -22.65     54.90 o 
   3   4  16        9.02       21.51     85.38 o 
 -14   5  16        4.68       20.49     70.71 o 
 -13   5  16       15.95       76.66     67.11 o 
 -12   5  16       96.16       39.09     60.30 o 
 -11   5  16       37.38      -13.87     64.56 o 
 -10   5  16      615.94      723.33     77.09 o 
  -9   5  16      446.00      391.45     62.70 o 
  -8   5  16      116.77       98.95     65.00 o 
  -7   5  16      219.91      244.66     42.14 o 
  -6   5  16       11.35       31.18     37.35 o 
  -5   5  16       73.50      167.93     58.10 o 
  -4   5  16       79.68       70.85     48.16 o 
  -3   5  16      200.92      259.59     65.92 o 
  -2   5  16       44.05       18.99     50.05 o 
  -1   5  16       19.95        0.66     48.38 o 
   0   5  16        6.25       10.53     53.71 o 
   1   5  16       35.88      117.96     97.11 o 
   2   5  16      105.71      174.01    101.67 o 
   3   5  16       38.16       11.08     87.98 o 
 -14   6  16       96.75      144.31     79.72 o 
 -13   6  16      102.88       90.77     59.65 o 
 -12   6  16       41.04       50.41     47.25 o 
 -11   6  16      117.32       65.27     66.18 o 
 -10   6  16       48.13       25.41     47.18 o 
  -9   6  16      228.32      214.43     61.14 o 
  -8   6  16      195.50      258.70     53.95 o 
  -7   6  16      528.40      579.60     56.29 o 
  -6   6  16      157.30      163.11     40.14 o 
  -5   6  16       54.76       98.94     83.42 o 
  -4   6  16       27.09       47.22     49.47 o 
  -3   6  16      177.03      155.66     59.10 o 
  -2   6  16      230.77      258.40     84.07 o 
  -1   6  16      126.84      -50.83     80.16 o 
   0   6  16      143.51      215.07     98.41 o 
   1   6  16       63.36      162.93     96.46 o 
   2   6  16       13.77      -81.47     81.47 o 
 -13   7  16        6.32       -9.66     45.99 o 
 -12   7  16       18.96        7.51     65.00 o 
 -11   7  16       15.58      -18.93     47.09 o 
 -10   7  16       29.29       -8.50     47.34 o 
  -9   7  16       91.23       45.92     46.54 o 
  -8   7  16       11.27      -37.21     40.91 o 
  -7   7  16        0.20       29.98     53.46 o 
  -6   7  16        2.97        1.57     38.51 o 
  -5   7  16       19.63       21.20     37.03 o 
  -4   7  16        3.31       22.67     46.19 o 
  -3   7  16       47.13       63.87     71.69 o 
  -2   7  16       39.93      -28.02     77.56 o 
  -1   7  16       24.85       13.69     81.47 o 
   0   7  16       55.88      -72.34     80.16 o 
   1   7  16        5.25       -7.17     91.24 o 
   2   7  16        0.01      -55.40     86.03 o 
 -13   8  16      330.86      310.88     65.01 o 
 -12   8  16      528.70      521.13     68.17 o 
 -11   8  16      231.28      287.34     64.92 o 
 -10   8  16       14.66       -5.48     71.98 o 
  -9   8  16       61.33       63.69     47.70 o 
  -8   8  16      211.03      263.48     56.09 o 
  -7   8  16      356.26      303.22     70.28 o 
  -6   8  16      561.30      661.91     70.89 o 
  -5   8  16       71.91      125.53    125.13 o 
  -4   8  16        0.93      -21.45     48.84 o 
  -3   8  16       33.49        1.96     81.47 o 
  -2   8  16      114.12       14.99     76.25 o 
  -1   8  16      126.09       56.05     85.38 o 
   0   8  16      240.32      202.69    111.45 o 
   1   8  16      143.64      241.14    106.88 o 
 -12   9  16       22.53       13.17     48.14 o 
 -11   9  16       76.67       68.14     54.61 o 
 -10   9  16       35.22      -43.88     49.54 o 
  -9   9  16       77.10       79.47     62.91 o 
  -8   9  16       70.21       13.21     58.18 o 
  -7   9  16       96.16       50.38     90.59 o 
  -6   9  16       21.70      -48.90     48.90 o 
  -5   9  16      526.58      509.15     82.30 o 
  -4   9  16      134.84       85.22    154.46 o 
  -3   9  16       78.94       33.24     83.42 o 
  -2   9  16       34.13       36.50     79.51 o 
  -1   9  16        6.75       -1.30     87.98 o 
   0   9  16       65.28       72.34     91.89 o 
 -11  10  16      116.21       29.99     70.66 o 
 -10  10  16        1.78        7.21     67.11 o 
  -9  10  16        5.98       11.73     60.83 o 
  -8  10  16        9.82       12.44     85.38 o 
  -7  10  16       23.97      137.02     65.66 o 
  -6  10  16        3.32      -41.78     53.90 o 
  -5  10  16       41.88       93.80     62.29 o 
  -4  10  16       34.13       46.56     60.02 o 
  -3  10  16        4.86      -52.05     52.05 o 
  -2  10  16       12.08       58.00     93.85 o 
  -1  10  16        3.33       22.81     82.12 o 
 -10  11  16      202.36      118.92     74.93 o 
  -9  11  16       52.89       82.48     70.02 o 
  -8  11  16       19.51      -48.32     62.89 o 
  -7  11  16        4.94      -37.42     54.47 o 
  -6  11  16        2.39      -16.68     58.07 o 
  -5  11  16       98.61       50.21     61.37 o 
  -4  11  16      284.31      263.89     75.33 o 
  -3  11  16       78.08       73.93     84.72 o 
  -2  11  16       68.53      -71.04     82.77 o 
  -8  12  16       30.83      -40.50     60.57 o 
  -7  12  16       22.82       33.44    111.77 o 
  -6  12  16       10.99       74.57    175.97 o 
  -5  12  16       37.79       73.94     60.49 o 
  -4  12  16        1.00      -27.51     54.23 o 
  -3  12  16        0.17      -61.26     83.42 o 
 -14   1  17      155.25       78.86     70.97 o 
 -13   1  17      129.37      115.76     74.18 o 
 -12   1  17       10.90      -54.68     54.68 o 
 -11   1  17        2.64        2.73     40.19 o 
 -10   1  17        1.57       -6.26     40.81 o 
  -9   1  17       63.92       93.22     84.72 o 
  -8   1  17      223.53      177.00     77.88 o 
  -7   1  17      358.46      466.95     79.49 o 
  -6   1  17      204.81      291.67     65.90 o 
  -5   1  17       64.64       52.01     52.07 o 
  -4   1  17        1.84      -42.50     44.45 o 
  -3   1  17       43.20      158.56     58.26 o 
  -2   1  17      230.88      199.90     66.70 o 
  -1   1  17      410.92      508.64     85.48 o 
   0   1  17      114.58       94.86     61.13 o 
   1   1  17       64.50      101.68     67.02 o 
   2   1  17        2.39       18.21     64.31 o 
 -14   2  17        1.76      -43.57     66.90 o 
 -13   2  17       56.63      -54.27     99.71 o 
 -12   2  17      190.15      200.20     62.11 o 
 -11   2  17       92.17       93.97     68.39 o 
 -10   2  17      107.17      153.17     53.08 o 
  -9   2  17       46.24      145.27     51.12 o 
  -8   2  17        3.69      -17.91     44.13 o 
  -7   2  17       13.75       -7.62     48.14 o 
  -6   2  17      437.42      469.48    155.11 o 
  -5   2  17      172.38      283.67     66.99 o 
  -4   2  17      151.79       95.01     56.17 o 
  -3   2  17      166.60      142.63     62.89 o 
  -2   2  17       58.42       10.86     53.21 o 
  -1   2  17       48.04      169.52     70.71 o 
   0   2  17      142.01      118.29     64.72 o 
   1   2  17       32.27       56.11     63.52 o 
   2   2  17       27.95      -27.57    104.28 o 
 -14   3  17        9.19       50.07    119.59 o 
 -13   3  17        8.88      -60.28     60.28 o 
 -12   3  17        2.88      -31.37     46.61 o 
 -11   3  17        0.00       40.47     41.25 o 
 -10   3  17        8.66       -4.38     63.02 o 
  -9   3  17        1.01      -37.51     37.51 o 
  -8   3  17       24.81        0.46     50.46 o 
  -7   3  17       17.61       21.38     59.31 o 
  -6   3  17       23.93      -28.72     46.95 o 
  -5   3  17       51.19       20.35     51.31 o 
  -4   3  17        8.00      -19.56     46.50 o 
  -3   3  17        3.35      -36.82     46.08 o 
  -2   3  17       17.04      -47.60     47.60 o 
  -1   3  17        0.69       46.17     57.72 o 
   0   3  17       37.70       48.87     60.28 o 
   1   3  17       36.25      142.21     65.52 o 
   2   3  17        0.08       32.77     65.40 o 
 -13   4  17      130.43      216.68     95.15 o 
 -12   4  17      197.53      237.45     74.22 o 
 -11   4  17      137.86      124.32     54.34 o 
 -10   4  17      182.89      233.85     71.17 o 
  -9   4  17        2.48       25.90     44.75 o 
  -8   4  17       77.48      103.28     47.82 o 
  -7   4  17      525.08      579.33     83.32 o 
  -6   4  17      609.61      658.13     89.06 o 
  -5   4  17      195.00      246.15     67.17 o 
  -4   4  17      284.97      383.56     74.65 o 
  -3   4  17      200.93      217.10     66.66 o 
  -2   4  17        6.53       30.11     55.71 o 
  -1   4  17       62.12       37.79     91.24 o 
   0   4  17       73.86       -2.41     59.19 o 
   1   4  17       76.51      130.35    106.88 o 
 -13   5  17       60.16       93.69     51.95 o 
 -12   5  17        1.72        7.03     44.91 o 
 -11   5  17        1.44      -45.55     45.55 o 
 -10   5  17      111.02       52.34     48.49 o 
  -9   5  17       57.71      105.24     82.12 o 
  -8   5  17       31.92       59.25     44.72 o 
  -7   5  17      145.07       95.63     45.57 o 
  -6   5  17       48.94      141.44     61.30 o 
  -5   5  17       21.99       20.74     48.82 o 
  -4   5  17       50.58       52.63     51.66 o 
  -3   5  17       29.59      -46.09     46.11 o 
  -2   5  17      102.64       86.41     56.81 o 
  -1   5  17      116.28      120.16     62.06 o 
   0   5  17        3.01       31.28     93.85 o 
   1   5  17        3.10      -71.69     84.72 o 
 -13   6  17        7.00       -2.11     47.09 o 
 -12   6  17       24.96        5.88     45.34 o 
 -11   6  17       44.53      -28.75     46.07 o 
 -10   6  17       47.58        8.48     48.97 o 
  -9   6  17        1.31      -42.50     42.50 o 
  -8   6  17        7.42       18.56     53.50 o 
  -7   6  17       11.29       42.84     41.36 o 
  -6   6  17      154.37      225.50     60.22 o 
  -5   6  17      367.69      383.22     72.30 o 
  -4   6  17        6.37        1.47     51.93 o 
  -3   6  17       23.17       49.12     61.59 o 
  -2   6  17        9.49      -69.08     69.08 o 
  -1   6  17       10.16      126.43     92.55 o 
   0   6  17       43.25      145.99    104.93 o 
   1   6  17        6.46      -28.68     84.72 o 
 -12   7  17        6.78      -55.97     55.97 o 
 -11   7  17        0.14      -22.62     49.95 o 
 -10   7  17        4.18        0.96     45.82 o 
  -9   7  17      218.35      294.37     60.32 o 
  -8   7  17      482.30      596.53     70.62 o 
  -7   7  17      252.87      329.32    116.33 o 
  -6   7  17      394.73      459.40     79.34 o 
  -5   7  17       14.99      106.46     55.48 o 
  -4   7  17      134.15      202.03     97.11 o 
  -3   7  17       94.32       62.57     89.94 o 
  -2   7  17      200.21      208.55    100.37 o 
  -1   7  17      245.87      400.16    132.30 o 
   0   7  17       93.29      305.01    119.92 o 
 -12   8  17        0.44       -3.26    107.53 o 
 -11   8  17      123.19       59.31     57.95 o 
 -10   8  17       43.72       42.40     52.88 o 
  -9   8  17       79.65       11.05     45.78 o 
  -8   8  17        0.71        0.12    108.84 o 
  -7   8  17       14.03      -21.90     61.59 o 
  -6   8  17       96.54       22.16     80.81 o 
  -5   8  17        2.00      -45.62     78.21 o 
  -4   8  17       26.78      -67.78     71.04 o 
  -3   8  17       27.92      143.38     99.71 o 
  -2   8  17        0.17       11.73     91.24 o 
  -1   8  17        8.05       18.90     94.50 o 
 -11   9  17       10.89      -12.38    101.67 o 
 -10   9  17        0.32       73.50     54.47 o 
  -9   9  17       10.93      -29.57     59.89 o 
  -8   9  17       81.70       43.93     63.55 o 
  -7   9  17      156.96       -2.18     57.58 o 
  -6   9  17      137.53       62.57     89.29 o 
  -5   9  17        0.75        6.52     76.25 o 
  -4   9  17       43.82       40.41     86.03 o 
  -3   9  17       14.25      -77.56     82.77 o 
  -2   9  17       11.51       -8.47     74.95 o 
  -9  10  17       91.19      -17.61     61.42 o 
  -8  10  17        0.72       43.52     63.42 o 
  -7  10  17        0.57       10.85     75.93 o 
  -6  10  17       11.73      126.43     95.80 o 
  -5  10  17      156.81      252.87    108.84 o 
  -4  10  17      202.49      314.13    114.05 o 
  -3  10  17       98.45      192.91    101.67 o 
  -7  11  17       48.06      116.01     97.76 o 
  -6  11  17        2.21       -0.65     92.55 o 
 -13   0  18        0.74      -76.90     76.90 o 
 -12   0  18       22.88      -82.77     82.77 o 
 -11   0  18      279.23      229.12     69.84 o 
 -10   0  18      109.60      171.12     66.86 o 
  -9   0  18      236.90      204.64     92.55 o 
  -8   0  18      477.96      518.12    119.27 o 
  -7   0  18      387.93      583.29    124.48 o 
  -6   0  18       42.23       76.25     78.86 o 
  -5   0  18       18.05      -59.31     70.39 o 
  -4   0  18       15.85      -32.59     69.08 o 
  -3   0  18      129.92      151.20     97.76 o 
  -2   0  18      212.11      302.40    107.53 o 
  -1   0  18      149.01       22.16     85.38 o 
   0   0  18       53.18       87.98     92.55 o 
 -13   1  18       12.60      -36.20     64.20 o 
 -12   1  18       77.71       98.81     56.52 o 
 -11   1  18        1.13       65.42     44.40 o 
 -10   1  18        9.42       16.34     43.18 o 
  -9   1  18        8.59       -1.63     52.24 o 
  -8   1  18        2.36      -45.81     45.81 o 
  -7   1  18      100.31       80.91    117.96 o 
  -6   1  18       92.94       84.70     57.47 o 
  -5   1  18       45.63       67.66     55.06 o 
  -4   1  18       14.75       40.81     53.36 o 
  -3   1  18        1.37      -20.98     54.03 o 
  -2   1  18       15.35      -51.39     51.39 o 
  -1   1  18       66.57       32.62     68.76 o 
   0   1  18       55.40       48.63     65.66 o 
 -13   2  18       10.29       85.70     74.66 o 
 -12   2  18        1.97       19.16     51.11 o 
 -11   2  18       12.15       67.05     50.44 o 
 -10   2  18      149.87      179.02     55.54 o 
  -9   2  18      167.92      127.46     52.12 o 
  -8   2  18      128.73      141.43     61.52 o 
  -7   2  18       28.76       77.29     64.85 o 
  -6   2  18        1.28       42.87     50.73 o 
  -5   2  18        3.52      -36.41     51.04 o 
  -4   2  18       46.73      138.30     81.14 o 
  -3   2  18       81.59       75.56     59.61 o 
  -2   2  18       67.55       15.68     58.72 o 
  -1   2  18       33.27       18.99     57.78 o 
   0   2  18       29.35      -39.85     56.13 o 
 -13   3  18      260.25      320.92     89.61 o 
 -12   3  18      210.78      236.92     67.39 o 
 -11   3  18      104.03      138.14     73.27 o 
 -10   3  18       19.22       16.38     46.50 o 
  -9   3  18       65.92       33.46     45.07 o 
  -8   3  18      185.28       92.55     61.42 o 
  -7   3  18      518.36      628.08     91.02 o 
  -6   3  18      381.97      581.46    149.57 o 
  -5   3  18      139.63      142.26     64.05 o 
  -4   3  18       47.88       79.81     60.61 o 
  -3   3  18        1.49        7.62     55.03 o 
  -2   3  18        7.11       75.06     61.05 o 
  -1   3  18      204.14      164.12     71.07 o 
   0   3  18       78.58       62.04     69.41 o 
 -12   4  18        0.68        5.44     51.66 o 
 -11   4  18        8.94      -57.14     57.14 o 
 -10   4  18        0.10      -34.18     54.29 o 
  -9   4  18        0.65       -2.29     44.37 o 
  -8   4  18       18.81       17.39     42.45 o 
  -7   4  18        1.13        5.39     52.57 o 
  -6   4  18      195.31      139.03     61.38 o 
  -5   4  18       97.24      126.01     59.86 o 
  -4   4  18        9.30       32.55     54.60 o 
  -3   4  18        7.82      -41.54     51.34 o 
  -2   4  18       15.18       39.45     56.79 o 
  -1   4  18        0.21       91.80     68.11 o 
   0   4  18       42.85      107.53    105.58 o 
 -12   5  18      241.26      400.49     74.10 o 
 -11   5  18       17.47        1.61     84.72 o 
 -10   5  18        3.75      -23.54     56.20 o 
  -9   5  18       40.61      -30.08     51.17 o 
  -8   5  18       90.53       94.55     50.32 o 
  -7   5  18      309.18      255.80     94.86 o 
  -6   5  18      308.49      503.59     84.06 o 
  -5   5  18      275.20      364.52     76.79 o 
  -4   5  18       18.12       43.67     55.76 o 
  -3   5  18       12.54       38.82     60.14 o 
  -2   5  18      135.52      166.84    103.62 o 
  -1   5  18      264.30      389.73    129.04 o 
 -11   6  18       93.74      -31.20    116.01 o 
 -10   6  18       31.54       58.42    175.64 o 
  -9   6  18      142.10      186.64     72.18 o 
  -8   6  18      181.60      169.41     69.42 o 
  -7   6  18        6.89       16.04     45.73 o 
  -6   6  18      136.30      170.92     65.21 o 
  -5   6  18       85.61      138.86    107.21 o 
  -4   6  18       29.89       45.62     84.07 o 
  -3   6  18       75.29      132.30    101.67 o 
  -2   6  18      125.89      142.08    108.84 o 
  -1   6  18        6.41       19.55    102.32 o 
 -11   7  18       45.51       55.69     65.90 o 
 -10   7  18       57.65      -11.35     59.31 o 
  -9   7  18        3.86       -2.13     60.64 o 
  -8   7  18        0.54       44.99     61.26 o 
  -7   7  18       44.51       17.72     58.19 o 
  -6   7  18      127.95       66.48     97.11 o 
  -5   7  18      249.68      205.95    104.93 o 
  -4   7  18        3.61      107.53     93.85 o 
  -3   7  18       13.06       18.25     89.94 o 
  -2   7  18        0.07      -41.06     76.25 o 
  -9   8  18      171.15      169.74     70.22 o 
  -8   8  18       99.98      -52.79     71.04 o 
  -7   8  18       33.88       25.42     88.63 o 
  -6   8  18      159.78       48.23     93.20 o 
  -5   8  18       62.73       -7.82     86.03 o 
  -4   8  18       96.76       25.42     91.89 o 
  -3   8  18       78.84      102.32     99.06 o 
  -7   9  18        6.11       -9.78     76.25 o 
  -6   9  18        2.79      -40.41     79.51 o 
  -5   9  18       28.60       78.86     93.85 o 
 -12   1  19        2.31       -4.20     54.75 o 
 -11   1  19      129.25      132.64     51.93 o 
 -10   1  19      289.82      274.74     62.48 o 
  -9   1  19      214.57      251.73     73.91 o 
  -8   1  19      148.25      102.32    106.23 o 
  -7   1  19        0.20       -0.21     55.42 o 
  -6   1  19       24.78        3.76     55.16 o 
  -5   1  19        2.89      -53.40     53.40 o 
  -4   1  19       84.18       67.35     62.90 o 
  -3   1  19      167.38      156.07     70.35 o 
  -2   1  19      142.23      184.56     90.92 o 
 -11   2  19       20.92       33.25     42.17 o 
 -10   2  19       18.74      -40.84     44.85 o 
  -9   2  19       38.88      143.39     64.90 o 
  -8   2  19       54.85      -43.50     54.61 o 
  -7   2  19       89.35      134.13     65.85 o 
  -6   2  19       47.03       34.75     57.14 o 
  -5   2  19       82.43      195.64     72.99 o 
  -4   2  19        0.10      -51.97     51.97 o 
  -3   2  19       25.72        8.30     60.78 o 
  -2   2  19      104.61       87.14     65.66 o 
 -11   3  19        0.18        4.93     61.29 o 
 -10   3  19      114.34      191.25     86.55 o 
  -9   3  19       60.38      110.43     56.31 o 
  -8   3  19        4.86       37.81     58.94 o 
  -7   3  19        3.29      -43.53     51.86 o 
  -6   3  19       29.66       84.45     62.45 o 
  -5   3  19        0.14       30.26     60.13 o 
  -4   3  19        0.33       68.63     61.22 o 
  -3   3  19       32.44       37.79     62.06 o 
  -2   3  19       20.08      115.66     69.97 o 
 -11   4  19       54.32       86.35     69.13 o 
 -10   4  19        0.17      -29.68     57.56 o 
  -9   4  19      167.17      136.17     55.32 o 
  -8   4  19      268.35      250.96     65.27 o 
  -7   4  19      302.09      269.43    173.03 o 
  -6   4  19      138.30      240.31    177.27 o 
  -5   4  19       10.49      -24.92     58.07 o 
  -4   4  19        2.59      -34.73     58.55 o 
  -3   4  19       59.46      -40.77     60.03 o 
 -10   5  19       53.97       -4.44     64.28 o 
  -9   5  19        1.16        9.37     68.76 o 
  -8   5  19        6.16       -9.44     46.82 o 
  -7   5  19       38.21       42.01     47.46 o 
  -6   5  19      197.69      126.34     68.46 o 
  -5   5  19       31.99      -50.08     63.22 o 
  -4   5  19       53.37       65.66     70.71 o 
  -9   6  19        1.36      -53.20     67.78 o 
  -8   6  19       51.09       50.66     49.86 o 
  -7   6  19        0.84       28.80     49.81 o 
  -6   6  19       55.01      162.01     70.06 o 
  -5   6  19       51.05      100.37     91.89 o 
  -9   0  20       31.57       15.64     85.38 o 
  -8   0  20       22.32      -14.34     76.90 o 
  -7   0  20      202.42      268.51    108.84 o 
  -6   0  20       20.33      -63.87     74.95 o 
  -5   0  20       11.77       15.64     87.33 o 
  -9   1  20        3.54       49.78     60.11 o 
  -8   1  20       22.84      -54.96     55.07 o 
  -7   1  20        3.63      -12.21     70.06 o 
  -6   1  20        5.24      122.53     66.52 o 
  -8   2  20        4.08      -26.03     59.82 o 
  -7   2  20      193.75      109.73    172.38 o 
  -6   2  20      205.35      189.43     73.11 o 
                                                 
